# Supplementary material for: A systems biology approach to defining regulatory mechanisms for cartilage and tendon cell phenotypes
Source: Sci Rep. 2016 Sep 27;6:33956. doi: 10.1038/srep33956 (PMC5037390; doi:10.1038/srep33956)
Supplement: Supplementary Information [file srep33956-s1.xls]

## Sheet: KEY
Abbreviation	Description	Contents	Description
Illumina_ID	Illumina RatRefv1 identifiers	SD1	Matrix of up- and down-regulated genes for selected pairwise comparison
log2FC	log2 fold change - threshold +/- 0.5	SD2	Gene ontology - Native cartilage and monolayer chondrocytes
AveExpr	log-transformed, loess normalised expression values sumamrised across replicates	SD3	Gene ontology -Native tendon to monolayer tenocytes
t	t-statistic for pairwise comparison	SD4	Gene ontology - Native cartilage to alginate cultures
P.Value	p-value for t-test	SD5	Gene ontology - Native tendon to fibrin constructs
adj.P.Val	False discovery rate (FDR), threshold <0.01 Benjamini-Hochberg corrected.	SD6	Gene ontology - metabolic function for consensus genes
B	log odds ratio of differential expression, threshold >0	SD7	Gene ontology - cellular compartments for consensus genes
Symbol	HUGO Official Gene Symbol	SD8	Differential expression native cartilage to monolayer chondrocytes
EntrezID	Numeric Entrez Gene Identifier	SD9	Differential expression monolayer chondrocytes at passage 5 to alginate cultures
GeneName	Full gene description	SD10	Differential expression native cartilage to alginate cultures
		SD11	Differential expression native tendon to monolayer tenocytes
		SD12	Differential expression monolayer tenocytes at passage 5 to fibrin cultures
		SD13	Differential expression native tendon to fibrin constructs
		SD14	Differential expression native tendon to native cartilage
		SD15	Differential expression monolayer tenocytes to monolayer chondrocytes
		SD16	Differential expression fibrin cultures to alginate cultures
		SD17	Differential expression monolayer tenocytes to monolayer fibroblasts
		SD18	Pathway Topology analysis using SPIA for chondrocyte expression analysis
		SD19	Pathway Topology analysis using SPIA for tenocyte expression analysis
		SD20	qPCR validation primers

## Sheet: SD1
	IlluminaID	Clustering.Groups	EntrezID	Gene Name
	ILMN_1351117	D	25697	cathepsin L1
	ILMN_1352122	D	286898	Niemann-Pick disease, type C2
	ILMN_1353562	D	297123	FK506 binding protein 9, 63 kDa
	ILMN_1355039	D	81822	actin, beta
	ILMN_1361581	D	25352	superoxide dismutase 3, extracellular
	ILMN_1363374	D	NA	NA
	ILMN_1364908	D	311676	prostate transmembrane protein, androgen induced 1
	ILMN_1365744	D	290503	similar to Pyruvate kinase isozyme M2; similar to Pyruvate kinase isozymes M1/M2 (Pyruvate kinase muscle isozyme); similar to pyruvate kinase (EC 2.7.1.40) isozyme M2 - rat; pyruvate kinase, muscle
	ILMN_1365885	D	81707	matrix metallopeptidase 14 (membrane-inserted)
	ILMN_1366981	D	688591	hypothetical protein LOC690464; similar to Ferritin light chain 2 (Ferritin L subunit 2) (Ferritin subunit LG); hypothetical LOC365803; hypothetical protein LOC685941; hypothetical protein LOC686673; similar to ferritin light chain; hypothetical protein LOC686496; similar to Ferritin light chain 1 (Ferritin L subunit 1); ferritin, light polypeptide
	ILMN_1367523	D	56646	lectin, galactoside-binding, soluble, 1
	ILMN_1367740	D	24567	metallothionein 1a
	ILMN_1368821	D	293860	filamin, alpha
	ILMN_1369135	D	25116	hydroxysteroid 11-beta dehydrogenase 1
	ILMN_1373876	D	24660	peripheral myelin protein 22
	ILMN_1348834	A	287437	tumor necrosis factor (ligand) superfamily, member 13
	ILMN_1348865	A	306570	ankyrin 1, erythrocytic
	ILMN_1348939	A	84398	CD93 molecule
	ILMN_1349048	A	54315	uncoupling protein 2 (mitochondrial, proton carrier)
	ILMN_1349125	A	360583	dehydrogenase/reductase (SDR family) member 11
	ILMN_1349211	A	83517	ficolin (collagen/fibrinogen domain containing) 1
	ILMN_1349223	A	286965	actin-binding Rho activating protein
	ILMN_1349244	A	29222	hypothetical protein LOC689166; hypothetical protein LOC682905; RGD1560723; similar to prothymosin alpha; prothymosin alpha
	ILMN_1349336	A	25230	adducin 3 (gamma)
	ILMN_1349808	A	192208	solute carrier family 38, member 5
	ILMN_1349873	A	295629	CD302 molecule
	ILMN_1350091	A	289388	G0/G1switch 2
	ILMN_1350133	A	682558	histone cluster 1, H2bl; similar to H2B histone family, member S; histone cluster 3, H2bb; similar to histone 3, H2bb; histone cluster 1, H2bh; histone cluster 2, H2bb; histone cluster 1, H2bc; similar to Histone H2B 291B
	ILMN_1350276	A	246358	pro-platelet basic protein (chemokine (C-X-C motif) ligand 7)
	ILMN_1350554	A	499300	protein tyrosine phosphatase, receptor type, C-associated protein
	ILMN_1350620	A	116727	glycoprotein Ib (platelet), beta polypeptide; septin 5
	ILMN_1350628	A	24171	adducin 2 (beta)
	ILMN_1350662	A	293753	membrane-spanning 4-domains, subfamily A, member 3
	ILMN_1350690	A	116547	S100 calcium binding protein A8
	ILMN_1350737	A	308410	reticulon 2
	ILMN_1350890	A	24265	creatine kinase, muscle
	ILMN_1350897	A	299314	complement factor properdin
	ILMN_1351139	A	25441	Fc fragment of IgE, high affinity I, receptor for; gamma polypeptide
	ILMN_1351350	A	362735	coagulation factor C homolog, cochlin (Limulus polyphemus)
	ILMN_1351430	A	266775	serine (or cysteine) peptidase inhibitor, clade B (ovalbumin), member 10
	ILMN_1351485	A	170840	solute carrier family 39 (iron-regulated transporter), member 1
	ILMN_1351488	A	286988	proline-rich nuclear receptor coactivator 1
	ILMN_1351494	A	498659	defensin RatNP-3 precursor; defensin NP-4 precursor
	ILMN_1351496	A	84387	peptidoglycan recognition protein 1
	ILMN_1351503	A	683961	similar to ribosomal protein S13; ribosomal protein S13
	ILMN_1351830	A	288135	resistin-like gamma
	ILMN_1351878	A	56765	plasmalemma vesicle associated protein
	ILMN_1351900	A	114091	ficolin B
	ILMN_1351907	A	498988	similar to High mobility group protein 2 (HMG-2); high mobility group box 2
	ILMN_1351948	A	56813	parathyroid hormone receptor 1
	ILMN_1352125	A	316099	C-type lectin domain family 3, member b
	ILMN_1352135	A	287009	carcinoembryonic antigen-related cell adhesion molecule 10
	ILMN_1352142	A	29687	complement component 1, q subcomponent, beta polypeptide
	ILMN_1352230	A	362543	similar to LRRG00116
	ILMN_1352236	A	50654	cathepsin S
	ILMN_1352285	A	291091	serine (or cysteine) proteinase inhibitor, clade B, member 1a
	ILMN_1352382	A	298566	complement component 1, q subcomponent, alpha polypeptide
	ILMN_1352450	A	287899	ADAM metallopeptidase with thrombospondin type 1 motif, 2
	ILMN_1352537	A	64104	tenomodulin
	ILMN_1352621	A	303666	similar to dendritic cell-derived immunoglobulin(Ig)-like receptor 1, DIgR1 - mouse
	ILMN_1352755	A	114108	PDZ and LIM domain 3
	ILMN_1352807	A	116669	Von Willebrand factor homolog
	ILMN_1352911	A	364206	pleckstrin
	ILMN_1352951	A	288070	stefin A2-like 2; stefin A2-like 3
	ILMN_1353170	A	296060	Rho GTPase activating protein 11A
	ILMN_1353184	A	314615	proteinase 3
	ILMN_1353336	A	114488	RNA binding motif (RNP1, RRM) protein 3
	ILMN_1353346	A	292734	latent transforming growth factor beta binding protein 4
	ILMN_1353365	A	25709	hydroxymethylbilane synthase
	ILMN_1353485	A	362895	SH3 and cysteine rich domain 3
	ILMN_1353517	A	24439	hydroxyacyl glutathione hydrolase
	ILMN_1353553	A	295490	endomucin
	ILMN_1353696	A	24440	hemoglobin, beta
	ILMN_1353781	A	474169	ribonuclease, RNase A family, 2 (liver, eosinophil-derived neurotoxin)
	ILMN_1353803	A	24679	protein kinase, cAMP dependent regulatory, type II beta
	ILMN_1353876	A	83783	sulfotransferase family, cytosolic, 1A, phenol-preferring, member 1
	ILMN_1354163	A	24851	tropomyosin 1, alpha
	ILMN_1354189	A	64199	guanine nucleotide binding protein (G protein), gamma 11
	ILMN_1354268	A	500559	ribosomal protein S20; similar to 40S ribosomal protein S20
	ILMN_1354512	A	360739	hypothetical protein LOC689341; similar to hypothetical protein A; RAN binding protein 1
	ILMN_1354625	A	360554	ring finger protein 167
	ILMN_1354633	A	59108	myoglobin
	ILMN_1354862	A	290561	troponin C type 1 (slow)
	ILMN_1355066	A	501145	SATB homeobox 2
	ILMN_1355142	A	365156	triosephosphate isomerase; similar to Triosephosphate isomerase (TIM) (Triose-phosphate isomerase); similar to Tpi1 protein; triosephosphate isomerase 1
	ILMN_1355437	A	295261	tropomodulin 4
	ILMN_1355529	A	302920	ataxin 2 binding protein 1
	ILMN_1355544	A	498276	Fc gamma receptor II beta
	ILMN_1355582	A	294286	kinesin family member C1
	ILMN_1355694	A	363492	similar to Ac1262
	ILMN_1355786	A	114553	neutrophil cytosolic factor 1
	ILMN_1355794	A	29184	similar to CD36 antigen; similar to fatty acid translocase/CD36; CD36 molecule (thrombospondin receptor)
	ILMN_1355984	A	311546	TPX2, microtubule-associated, homolog (Xenopus laevis)
	ILMN_1356031	A	29685	minichromosome maintenance complex component 6
	ILMN_1356205	A	116687	deoxyribonuclease 1-like 3
	ILMN_1356366	A	29423	growth associated protein 43
	ILMN_1356443	A	64467	ectonucleoside triphosphate diphosphohydrolase 2
	ILMN_1356456	A	292879	myosin binding protein C, fast-type
	ILMN_1356551	A	171114	NDRG family member 2
	ILMN_1356639	A	25632	hemoglobin alpha, adult chain 2
	ILMN_1356682	A	314733	similar to ribosomal protein S19
	ILMN_1356745	A	295706	proteoglycan 3
	ILMN_1356760	A	24838	troponin T type 3 (skeletal, fast)
	ILMN_1357029	A	58826	proteoglycan 2, bone marrow
	ILMN_1357030	A	89783	lysosomal multispanning membrane protein 5
	ILMN_1357070	A	366262	RNA binding motif protein 38
	ILMN_1357209	A	311029	nebulin
	ILMN_1357228	A	54269	mast cell protease 8-like 3; mast cell protease 10
	ILMN_1357473	A	362930	protein tyrosine phosphatase 4a3
	ILMN_1357501	A	81740	pericentriolar material 1
	ILMN_1357584	A	113882	hemogen
	ILMN_1357604	A	192245	heat shock protein, alpha-crystallin-related, B6
	ILMN_1357800	A	498795	coiled-coil domain containing 3
	ILMN_1357957	A	498659	defensin RatNP-3 precursor; defensin NP-4 precursor
	ILMN_1358082	A	361226	CD83 molecule
	ILMN_1358144	A	363933	similar to heat shock protein 1, alpha; heat shock protein 90, alpha (cytosolic), class A member 1
	ILMN_1358312	A	362285	procollagen, type IX, alpha 3
	ILMN_1358490	A	54237	cell division cycle 2, G1 to S and G2 to M
	ILMN_1358557	A	295426	myozenin 2
	ILMN_1358659	A	298495	similar to ribosomal protein L35a
	ILMN_1358849	A	NA	NA
	ILMN_1358918	A	294421	serine incorporator 1
	ILMN_1358933	A	316010	cathelicidin antimicrobial peptide
	ILMN_1358964	A	314771	keratocan
	ILMN_1359083	A	360882	cell adhesion molecule 3
	ILMN_1359219	A	29427	allograft inflammatory factor 1
	ILMN_1359380	A	25028	adenosine monophosphate deaminase 1 (isoform M)
	ILMN_1359421	A	24564	myelin protein zero
	ILMN_1359441	A	29692	phospholipase A2, group IIA (platelets, synovial fluid)
	ILMN_1359457	A	361289	collectin sub-family member 12
	ILMN_1359464	A	114511	embigin
	ILMN_1359532	A	298805	solute carrier family 4 (anion exchanger), member 1, adaptor protein
	ILMN_1359567	A	315963	similar to RIKEN cDNA 1300017J02
	ILMN_1359648	A	299606	elastase, neutrophil expressed
	ILMN_1359739	A	362634	complement component 1, q subcomponent, C chain
	ILMN_1360097	A	171062	natural killer cell group 7 sequence
	ILMN_1360147	A	25135	nucleolin
	ILMN_1360149	A	29437	actin, alpha 1, skeletal muscle
	ILMN_1360294	A	685878	hypothetical protein LOC685878
	ILMN_1360314	A	25475	lectin, galactose binding, soluble 5
	ILMN_1360323	A	367229	similar to Makorin 1
	ILMN_1360373	A	116689	protein tyrosine phosphatase, non-receptor type 6
	ILMN_1360587	A	363088	cyclin B2
	ILMN_1360637	A	289104	proteoglycan 4, (megakaryocyte stimulating factor, articular superficial zone protein, camptodactyly, arthropathy, coxa vara, pericarditis syndrome)
	ILMN_1360833	A	24959	phosphoglycerate mutase 2 (muscle)
	ILMN_1361010	A	84348	chemokine (C-X-C motif) receptor 7
	ILMN_1361027	A	54264	v-maf musculoaponeurotic fibrosarcoma oncogene homolog B (avian)
	ILMN_1361075	A	500065	tetraspanin 33
	ILMN_1361328	A	29184	similar to CD36 antigen; similar to fatty acid translocase/CD36; CD36 molecule (thrombospondin receptor)
	ILMN_1361476	A	171304	kinesin family member 11
	ILMN_1361495	A	24796	sialophorin
	ILMN_1361588	A	114247	schlafen 3
	ILMN_1361636	A	310483	myeloid leukemia factor 1
	ILMN_1361653	A	309928	multiple C2 domains, transmembrane 1
	ILMN_1361790	A	25527	prostaglandin I2 (prostacyclin) synthase
	ILMN_1361866	A	56781	myosin, light polypeptide 1
	ILMN_1361935	A	689064	beta-glo; beta-globin; beta globin minor gene
	ILMN_1362274	A	360922	immunoglobulin joining chain
	ILMN_1362622	A	305341	ras homolog gene family, member H
	ILMN_1362652	A	171009	actinin alpha 3
	ILMN_1362702	A	113940	glia maturation factor, gamma
	ILMN_1362728	A	24968	proteasome (prosome, macropain) subunit, beta type 8 (large multifunctional peptidase 7)
	ILMN_1362741	A	117029	chemokine (C-C motif) receptor 5
	ILMN_1362767	A	24854	clusterin
	ILMN_1363125	A	363276	LOC363276
	ILMN_1363160	A	360914	placenta-specific 8
	ILMN_1363203	A	301026	neutrophilic granule protein
	ILMN_1363496	A	171048	tetraspanin 8
	ILMN_1363547	A	25424	cathepsin E
	ILMN_1363601	A	498982	similar to Myb proto-oncogene protein (C-myb) (predicted)
	ILMN_1363643	A	498066	SH3 domain binding glutamic acid-rich protein
	ILMN_1363702	A	171160	HOP homeobox
	ILMN_1363762	A	192264	eosinophil-associated, ribonuclease A family, member 11
	ILMN_1363881	A	498449	similar to Ubiquitin-conjugating enzyme E2 E1 (Ubiquitin-protein ligase E1)
	ILMN_1363900	A	362867	myosin binding protein C, slow type
	ILMN_1363923	A	293186	lymphatic vessel endothelial hyaluronan receptor 1
	ILMN_1364008	A	65206	potassium intermediate/small conductance calcium-activated channel, subfamily N, member 4
	ILMN_1364108	A	81718	cysteine dioxygenase, type I
	ILMN_1364250	A	316531	tubulin, alpha 4A
	ILMN_1364291	A	363028	SPC24, NDC80 kinetochore complex component, homolog (S. cerevisiae)
	ILMN_1364315	A	288070	stefin A2-like 2; stefin A2-like 3
	ILMN_1364324	A	361338	ferrochelatase
	ILMN_1364348	A	54231	carbonic anhydrase II
	ILMN_1364468	A	155151	coronin, actin binding protein 1A
	ILMN_1364569	A	25145	CD24 molecule
	ILMN_1364607	A	297694	phospholipase B domain containing 1
	ILMN_1364760	A	65152	phosphofructokinase, muscle
	ILMN_1364813	A	498406	mitochondrial ribosomal protein S24
	ILMN_1365004	A	498709	CDC28 protein kinase regulatory subunit 2
	ILMN_1365188	A	25295	bone gamma-carboxyglutamate (gla) protein
	ILMN_1365425	A	25627	chymase 1, mast cell
	ILMN_1365457	A	295661	SPC25, NDC80 kinetochore complex component, homolog (S. cerevisiae)
	ILMN_1365463	A	25438	enolase 3, beta, muscle
	ILMN_1365553	A	312652	plexin D1
	ILMN_1365571	A	294312	peptidase inhibitor 16
	ILMN_1365608	A	308652	similar to polyamine oxidase isoform 2; spermine oxidase
	ILMN_1365703	A	24584	myosin light chain, phosphorylatable, fast skeletal muscle
	ILMN_1365800	A	366957	ras-related C3 botulinum toxin substrate 2 (rho family, small GTP binding protein Rac2)
	ILMN_1365913	A	59299	triadin
	ILMN_1366084	A	24214	ATPase, Na+/K+ transporting, beta 2 polypeptide
	ILMN_1366254	A	361714	RAS guanyl releasing protein 2 (calcium and DAG-regulated)
	ILMN_1366566	A	287435	Cd68 molecule
	ILMN_1366651	A	25256	flavin containing monooxygenase 1
	ILMN_1366696	A	498440	myozenin 1
	ILMN_1366744	A	290257	cathepsin G
	ILMN_1366820	A	499985	similar to fatty acid translocase/CD36
	ILMN_1367043	A	117505	cysteine and glycine-rich protein 3
	ILMN_1367044	A	315820	myosin VC
	ILMN_1367172	A	289904	zinc finger, MYND-type containing 17
	ILMN_1367263	A	24787	superoxide dismutase 2, mitochondrial
	ILMN_1367420	A	25269	parvalbumin
	ILMN_1367457	A	192262	similar to complement component 1, s subcomponent; complement component 1, s subcomponent
	ILMN_1367505	A	64362	desmin
	ILMN_1367508	A	24799	eukaryotic translation elongation factor 1 alpha 2
	ILMN_1367529	A	25728	apolipoprotein E
	ILMN_1367600	A	498690	cytotoxic T lymphocyte-associated protein 2 alpha
	ILMN_1367660	A	288414	replication factor C (activator 1) 3
	ILMN_1368089	A	304657	similar to M2 ribonucleotide reductase; ribonucleotide reductase M2
	ILMN_1368372	A	25391	ATPase, Ca++ transporting, ubiquitous
	ILMN_1368467	A	25412	collagen, type II, alpha 1
	ILMN_1368490	A	24906	RoBo-1
	ILMN_1368597	A	287411	dehydrogenase/reductase (SDR family) member 7C
	ILMN_1369276	A	299352	immunoglobulin heavy chain 1a (serum IgG2a)
	ILMN_1369573	A	361923	similar to ribosomal protein L22 like 1; ribosomal protein L22 like 1; similar to RIKEN cDNA 3110001N18
	ILMN_1369599	A	360918	platelet factor 4
	ILMN_1370115	A	408240	mast cell protease 8-like 2; similar to mast cell protease 8; mast cell protease 8
	ILMN_1370248	A	291018	extracellular matrix protein 2, female organ and adipocyte specific
	ILMN_1370368	A	58958	nucleoporin 210
	ILMN_1370541	A	NA	NA
	ILMN_1370766	A	24701	phosphorylase, glycogen, muscle
	ILMN_1370821	A	299135	similar to Dehydrogenase/reductase SDR family member 7 precursor (Retinal short-chain dehydrogenase/reductase 4)
	ILMN_1370908	A	291245	actinin alpha 2
	ILMN_1370971	A	171341	microsomal glutathione S-transferase 1
	ILMN_1371023	A	25312	dentin matrix acidic phosphoprotein 1
	ILMN_1371081	A	63849	matrix metallopeptidase 8
	ILMN_1371110	A	291605	myotilin
	ILMN_1371160	A	311325	TRAF4 associated factor 1
	ILMN_1371203	A	29389	troponin I type 2 (skeletal, fast)
	ILMN_1371267	A	81639	arachidonate 15-lipoxygenase
	ILMN_1371316	A	314004	cytidine monophosphate (UMP-CMP) kinase 2, mitochondrial
	ILMN_1371428	A	294228	histocompatibility 2, T region locus 23; histocompatibility 2, T region locus 24
	ILMN_1371456	A	54249	complement factor D (adipsin)
	ILMN_1371503	A	498388	similar to High mobility group protein 2 (HMG-2)
	ILMN_1371550	A	25359	thymopoietin
	ILMN_1371753	A	304929	coagulation factor V (proaccelerin, labile factor)
	ILMN_1371942	A	83574	retinoid X receptor gamma
	ILMN_1372022	A	29244	GTP cyclohydrolase 1
	ILMN_1372040	A	296488	Obg-like ATPase 1
	ILMN_1372113	A	25586	alkaline phosphatase, liver/bone/kidney
	ILMN_1372165	A	315348	NCK associated protein 1 like
	ILMN_1372198	A	64646	histone cluster 1, H2ai; similar to histone 2a; histone cluster 1, H2an; histone cluster 3, H2a; similar to histone 1, H2af
	ILMN_1372236	A	29344	zinc finger protein 36, C3H type-like 1
	ILMN_1372510	A	24404	glutathione peroxidase 1
	ILMN_1372675	A	498988	similar to High mobility group protein 2 (HMG-2); high mobility group box 2
	ILMN_1372785	A	361824	coiled-coil-helix-coiled-coil-helix domain containing 10
	ILMN_1373029	A	301226	apolipoprotein B mRNA editing enzyme, catalytic polypeptide-like 2
	ILMN_1373103	A	24212	ATPase, Na+/K+ transporting, alpha 2 polypeptide
	ILMN_1373158	A	296985	C-type lectin domain family 2, member L
	ILMN_1373278	A	294273	major histocompatibility complex, class II, DM beta
	ILMN_1373320	A	310218	carbonic anhydrase 1
	ILMN_1373354	A	25278	cytochrome c oxidase, subunit VIa, polypeptide 2
	ILMN_1373400	A	60414	Rh blood group, D antigen
	ILMN_1373449	A	296369	troponin C type 2 (fast)
	ILMN_1373522	A	NA	NA
	ILMN_1373566	A	290553	musculoskeletal, embryonic nuclear protein 1
	ILMN_1373707	A	25566	tropomodulin 1
	ILMN_1373748	A	309368	laminin, alpha 2
	ILMN_1373835	A	293750	membrane-spanning 4-domains, subfamily A, member 6A
	ILMN_1373875	A	25434	SPARC-like 1 (hevin)
	ILMN_1373879	A	29557	myosin, heavy chain 7, cardiac muscle, beta
	ILMN_1373962	A	502858	glycoprotein IX (platelet)
	ILMN_1374010	A	498744	similar to ribosomal protein L37
	ILMN_1374030	A	289178	dermatopontin
	ILMN_1374039	A	117038	metallothionein 3
	ILMN_1374043	A	293522	erythroid associated factor
	ILMN_1374045	A	292624	glioma tumor suppressor candidate region gene 2
	ILMN_1374166	A	291137	geminin
	ILMN_1374238	A	304965	Fc receptor-like A; similar to Fc receptor-like and mucin-like 1
	ILMN_1374314	A	295703	serine (or cysteine) peptidase inhibitor, clade G, member 1
	ILMN_1374322	A	498340	similar to microsomal glutathione S-transferase 3
	ILMN_1374366	A	25250	cytochrome c oxidase, subunit 8B
	ILMN_1374448	A	303413	myeloperoxidase
	ILMN_1374737	A	309104	interferon induced transmembrane protein 6
	ILMN_1374896	A	60575	napsin A aspartic peptidase
	ILMN_1374969	A	304663	lymphoblastic leukemia derived sequence 1
	ILMN_1375078	A	498045	similar to Heat shock cognate 71 kDa protein (Heat shock 70 kDa protein 8); hypothetical gene supported by NM_024351; M11942; similar to heat shock protein 8; heat shock protein 8; hypothetical gene supported by NM_024351
	ILMN_1375228	A	286995	defensin, alpha 5, Paneth cell-specific
	ILMN_1375974	A	304951	NUF2, NDC80 kinetochore complex component, homolog (S. cerevisiae)
	ILMN_1376249	A	300965	signal recognition particle receptor, B subunit; transferrin
	ILMN_1376434	A	291948	progesterone receptor membrane component 1
	ILMN_1376459	A	294270	RT1 class II, locus Db1
	ILMN_1376557	A	366998	nuclear factor, erythroid derived 2
	ILMN_1376615	A	305604	EGF-containing fibulin-like extracellular matrix protein 1
	ILMN_1376636	A	305235	ADP-ribosyltransferase 3
	ILMN_1376663	A	287167	globin, alpha
	ILMN_1376765	A	306071	lymphocyte cytosolic protein 1
	ILMN_1376768	A	81523	myocilin
	ILMN_1376877	A	362893	Rho GTPase activating protein 9
	ILMN_1376916	A	310681	hemochromatosis type 2 (juvenile) (human homolog)
	ILMN_1376919	A	299266	ankyrin repeat and SOCS box-containing 2
	ILMN_1376935	A	294269	histocompatibility 2, class II antigen E alpha
	ILMN_1378269	A	NA	NA
	ILMN_1649783	A	680847	similar to Deoxyuridine 5-triphosphate nucleotidohydrolase (dUTPase) (dUTP pyrophosphatase) (PPAR-interacting protein 4) (PIP4)
	ILMN_1649922	A	64646	histone cluster 1, H2ai; similar to histone 2a; histone cluster 1, H2an; histone cluster 3, H2a; similar to histone 1, H2af
	ILMN_1649970	A	362708	tripartite motif-containing 54
	ILMN_1649986	A	366481	similar to Zgc:56193
	ILMN_1650171	A	84015	titin
	ILMN_1650290	A	291159	similar to H3 histone, family 2 isoform 2; histone cluster 1, H2ai-like; histone cluster 1, H3g; histone cluster 1, H3f; histone cluster 2, H3c2; similar to CG31613-PA; similar to histone 1, H2ai
	ILMN_1651184	A	24464	haptoglobin
	ILMN_2039120	A	502610	similar to Ac1147
	ILMN_2039240	A	81687	matrix metallopeptidase 9
	ILMN_2040341	A	361338	ferrochelatase
	ILMN_1349238	B	24827	transforming growth factor alpha
	ILMN_1349375	B	NA	NA
	ILMN_1349920	B	309410	MAM domain containing 2
	ILMN_1350031	B	25507	proprotein convertase subtilisin/kexin type 6
	ILMN_1350619	B	360722	protein disulfide isomerase family A, member 5
	ILMN_1350645	B	58868	frizzled homolog 1 (Drosophila)
	ILMN_1350896	B	24424	glutathione S-transferase mu 2
	ILMN_1351404	B	294257	complement factor B
	ILMN_1352414	B	25717	transforming growth factor, beta 3
	ILMN_1354646	B	303356	transmembrane protein 98
	ILMN_1354834	B	25297	calcium channel, voltage-dependent, beta 3 subunit
	ILMN_1355237	B	81503	chemokine (C-X-C motif) ligand 1 (melanoma growth stimulating activity, alpha)
	ILMN_1355537	B	79131	fatty acid binding protein 3, muscle and heart
	ILMN_1355909	B	171411	transmembrane protein 176B
	ILMN_1356448	B	59086	transforming growth factor, beta 1
	ILMN_1356758	B	498335	chemokine (C-X-C motif) ligand 13
	ILMN_1356932	B	314904	RhoA/RAC/CDC42 exchange factor
	ILMN_1357149	B	155012	complement factor H
	ILMN_1357368	B	NA	NA
	ILMN_1357966	B	58835	similar to 3-phosphoglycerate dehydrogenase; phosphoglycerate dehydrogenase
	ILMN_1358023	B	289734	smoothelin
	ILMN_1358232	B	293688	transmembrane 7 superfamily member 2
	ILMN_1358372	B	79433	myosin, heavy chain 10, non-muscle
	ILMN_1358531	B	307351	tubulin, beta 6
	ILMN_1358593	B	113931	paired related homeobox 2
	ILMN_1359301	B	24483	insulin-like growth factor 2
	ILMN_1359657	B	89824	chitinase 3-like 1
	ILMN_1360026	B	60630	unc-5 homolog B (C. elegans)
	ILMN_1360607	B	292732	numb homolog (Drosophila)-like
	ILMN_1360659	B	65154	WNT1 inducible signaling pathway protein 1
	ILMN_1360686	B	300191	solute carrier family 48 (heme transporter), member 1
	ILMN_1360693	B	24648	serpin peptidase inhibitor, clade A (alpha-1 antiproteinase, antitrypsin), member 1
	ILMN_1361803	B	361790	similar to 2310014H01Rik protein
	ILMN_1361837	B	406161	complement component 4, gene 2
	ILMN_1362923	B	502776	secernin 1
	ILMN_1363083	B	25389	activating transcription factor 3
	ILMN_1363750	B	25288	acyl-CoA synthetase long-chain family member 1
	ILMN_1364472	B	25361	vascular cell adhesion molecule 1
	ILMN_1364744	B	NA	NA
	ILMN_1364747	B	85265	jub, ajuba homolog (Xenopus laevis)
	ILMN_1364854	B	29230	squalene epoxidase
	ILMN_1364888	B	NA	NA
	ILMN_1365487	B	501282	similar to lymphocyte antigen 6 complex, locus E ligand
	ILMN_1366092	B	296456	integrin alpha V
	ILMN_1366212	B	313729	ERBB receptor feedback inhibitor 1
	ILMN_1366294	B	24426	glutathione-S-transferase, pi 1
	ILMN_1366343	B	64040	aldehyde dehydrogenase 9 family, member A1
	ILMN_1366612	B	50689	mitogen activated protein kinase 3
	ILMN_1367397	B	117257	G protein-coupled receptor 176
	ILMN_1367715	B	313592	collagen, type VIII, alpha 2
	ILMN_1367716	B	24832	Thy-1 cell surface antigen
	ILMN_1367725	B	305687	zinc finger protein 503
	ILMN_1368356	B	314322	FBJ osteosarcoma oncogene
	ILMN_1368948	B	24646	ATP-binding cassette, sub-family B (MDR/TAP), member 1B
	ILMN_1369107	B	287925	plakophilin 2
	ILMN_1369914	B	64455	RAS, dexamethasone-induced 1
	ILMN_1370665	B	360772	zinc finger, AN1-type domain 2A
	ILMN_1371178	B	25107	arginine vasopressin receptor 1A
	ILMN_1371533	B	25750	monoamine oxidase B
	ILMN_1371772	B	25066	poliovirus receptor
	ILMN_1372782	B	24795	serine (or cysteine) peptidase inhibitor, clade A, member 3N
	ILMN_1372946	B	25526	prostaglandin D2 synthase (brain)
	ILMN_1372988	B	63839	four and a half LIM domains 2
	ILMN_1373609	B	302965	tumor necrosis factor receptor superfamily, member 12a
	ILMN_1373954	B	498038	vestigial like 3 (Drosophila)
	ILMN_1374464	B	24614	orosomucoid 1
	ILMN_1374562	B	361430	family with sequence similarity 38, member A
	ILMN_1374575	B	25718	insulin-like growth factor 1 receptor
	ILMN_1375568	B	286906	protein disulfide isomerase family A, member 6
	ILMN_1376344	B	79451	fatty acid binding protein 4, adipocyte
	ILMN_1376808	B	64353	PDZ and LIM domain 5
	ILMN_1650537	B	317322	glypican 4
	ILMN_1650982	B	100125372	carboxylesterase-like 1; carboxylesterase ES-4; esterase 22; similar to carboxylesterase 1
	ILMN_2039341	B	293627	tetraspanin 4
	ILMN_2040391	B	170922	integrin linked kinase
	ILMN_1349142	C	686067	roadblock domain containing 3; roadblock domain containing 3, pseudogene 1
	ILMN_1349318	C	192129	transmembrane protein 49
	ILMN_1349413	C	25151	insulin-like growth factor 2 receptor
	ILMN_1349454	C	306969	histone cluster 1, H2bp
	ILMN_1349521	C	289715	ribosomal protein L37; similar to ribosomal protein L37
	ILMN_1350086	C	296654	gelsolin
	ILMN_1350372	C	58919	cyclin D1
	ILMN_1350533	C	502887	similar to ribosomal protein L31
	ILMN_1350828	C	315594	OAF homolog (Drosophila)
	ILMN_1351016	C	684202	hypothetical gene supported by X51707; similar to 40S ribosomal protein S19; ribosomal protein S19
	ILMN_1351309	C	81526	nephroblastoma overexpressed gene
	ILMN_1351352	C	290350	lysyl oxidase-like 2
	ILMN_1351456	C	140910	sterol-C4-methyl oxidase-like
	ILMN_1351855	C	313052	erythrocyte membrane protein band 4.1
	ILMN_1351955	C	114637	similar to Nonhistone chromosomal protein HMG-17 (High-mobility group nucleosome binding domain 2); high mobility group nucleosomal binding domain 2
	ILMN_1352579	C	308869	hypothetical LOC308869
	ILMN_1352782	C	83534	tripeptidyl peptidase I
	ILMN_1353774	C	367535	ribosomal protein L24; similar to ribosomal protein L24
	ILMN_1353924	C	25380	annexin A1
	ILMN_1354129	C	288003	replication factor C (activator 1) 4
	ILMN_1354506	C	25464	intercellular adhesion molecule 1
	ILMN_1354829	C	29288	similar to 40S ribosomal protein S3a (V-fos transformation effector protein); ribosomal protein S3a
	ILMN_1355122	C	498967	similar to RIKEN cDNA 2310022B05
	ILMN_1355335	C	309686	protein O-fucosyltransferase 2
	ILMN_1355561	C	25307	cystatin C
	ILMN_1355578	C	116561	clathrin, light chain (Lcb)
	ILMN_1355756	C	83807	cold shock domain protein A
	ILMN_1356548	C	NA	NA
	ILMN_1356716	C	85332	protein kinase C, delta binding protein
	ILMN_1356793	C	25584	coagulation factor III (thromboplastin, tissue factor)
	ILMN_1357012	C	680847	similar to Deoxyuridine 5-triphosphate nucleotidohydrolase (dUTPase) (dUTP pyrophosphatase) (PPAR-interacting protein 4) (PIP4)
	ILMN_1357293	C	294700	ribosomal protein L21, pseudogene 1; hypothetical LOC364123; similar to 60S ribosomal protein L21; hypothetical LOC502144; similar to ribosomal protein L21; ribosomal protein L21; ribosomal protein L21, pseudogene 3; hypothetical gene supported by NM_053330
	ILMN_1357776	C	25687	caldesmon 1
	ILMN_1357962	C	50594	neuroblastoma, suppression of tumorigenicity 1
	ILMN_1358074	C	296562	neural proliferation, differentiation and control, 1
	ILMN_1358231	C	116552	procollagen-lysine 1, 2-oxoglutarate 5-dioxygenase 1
	ILMN_1358252	C	304429	phosphoserine phosphatase
	ILMN_1358347	C	81748	plastin 3 (T-isoform)
	ILMN_1358395	C	502063	RGD1562599
	ILMN_1358613	C	259218	RWD domain containing 1
	ILMN_1359727	C	311163	catenin (cadherin associated protein), delta 1
	ILMN_1359936	C	499457	similar to 60S ribosomal protein L7a
	ILMN_1360033	C	685704	ribosomal protein L26; RGD1563459; ribosomal protein L26, pseudogene 1; similar to 60S ribosomal protein L26
	ILMN_1360414	C	NA	NA
	ILMN_1360518	C	361568	Harvey rat sarcoma virus oncogene, subgroup R
	ILMN_1360726	C	316533	chondroitin polymerizing factor
	ILMN_1360732	C	365059	similar to 60S ribosomal protein L7a
	ILMN_1361128	C	308100	similar to Ab2-076; acetyl-Coenzyme A acetyltransferase 2
	ILMN_1361208	C	29630	proteasome (prosome, macropain) activator subunit 1
	ILMN_1361299	C	24511	integrin beta 1 (fibronectin receptor beta)
	ILMN_1361402	C	29740	dodecenoyl-Coenzyme A delta isomerase (3,2 trans-enoyl-Coenzyme A isomerase)
	ILMN_1361533	C	305494	AE binding protein 1
	ILMN_1361640	C	59106	latent transforming growth factor beta binding protein 2
	ILMN_1361804	C	116666	lectin, mannose-binding, 1
	ILMN_1361855	C	302248	nidogen 2; similar to nidogen 2 protein
	ILMN_1362033	C	304021	collagen, type VIII, alpha 1
	ILMN_1362247	C	296973	2,3-bisphosphoglycerate mutase
	ILMN_1362353	C	64194	similar to Insulin-induced gene 1 protein (INSIG-1) (Insulin-induced growth response protein CL-6) (Immediate-early protein CL-6); insulin induced gene 1
	ILMN_1362932	C	294700	ribosomal protein L21, pseudogene 1; hypothetical LOC364123; similar to 60S ribosomal protein L21; hypothetical LOC502144; similar to ribosomal protein L21; ribosomal protein L21; ribosomal protein L21, pseudogene 3; hypothetical gene supported by NM_053330
	ILMN_1362970	C	362152	hypothetical gene supported by Y16641; Y16641; heterogeneous nuclear ribonucleoprotein A3
	ILMN_1363209	C	293677	similar to epidermal growth factor-containing fibulin-like extracellular matrix protein 2; EGF-containing fibulin-like extracellular matrix protein 2
	ILMN_1363337	C	499457	similar to 60S ribosomal protein L7a
	ILMN_1363673	C	500559	ribosomal protein S20; similar to 40S ribosomal protein S20
	ILMN_1364313	C	288583	procollagen-lysine, 2-oxoglutarate 5-dioxygenase 3
	ILMN_1364922	C	25494	nidogen 1
	ILMN_1365368	C	64160	brain abundant, membrane attached signal protein 1
	ILMN_1365861	C	684202	hypothetical gene supported by X51707; similar to 40S ribosomal protein S19; ribosomal protein S19
	ILMN_1366337	C	500804	similar to Ferritin light chain (Ferritin L subunit)
	ILMN_1366848	C	499018	glycoprotein, synaptic 2; similar to glycoprotein, synaptic 2
	ILMN_1367784	C	364108	similar to ribosomal protein S17
	ILMN_1367924	C	29175	cathepsin K
	ILMN_1368381	C	64475	procollagen-proline, 2-oxoglutarate 4-dioxygenase (proline 4-hydroxylase), alpha polypeptide I
	ILMN_1368460	C	NA	NA
	ILMN_1368972	C	315744	integrin, alpha 11
	ILMN_1369132	C	367743	PRA1 domain family, member 2
	ILMN_1369279	C	689061	ribosomal protein L34; similar to ribosomal protein L34
	ILMN_1369398	C	29543	TIMP metallopeptidase inhibitor 2
	ILMN_1369640	C	64513	PRKC, apoptosis, WT1, regulator
	ILMN_1369798	C	64200	heterogeneous nuclear ribonucleoprotein F
	ILMN_1369938	C	81826	solute carrier family 20 (phosphate transporter), member 1
	ILMN_1370160	C	363459	RGD1561438
	ILMN_1370343	C	365156	triosephosphate isomerase; similar to Triosephosphate isomerase (TIM) (Triose-phosphate isomerase); similar to Tpi1 protein; triosephosphate isomerase 1
	ILMN_1370709	C	295037	microsomal glutathione S-transferase 2
	ILMN_1370963	C	25673	annexin A5
	ILMN_1371068	C	311545	histocompatibility 13
	ILMN_1371120	C	NA	NA
	ILMN_1372101	C	64640	ribosomal protein L30
	ILMN_1372185	C	361797	RGD1566118
	ILMN_1372508	C	290995	PRELI domain containing 1; similar to 2610524G07Rik protein
	ILMN_1373682	C	81809	transforming growth factor, beta 2
	ILMN_1373691	C	257645	integrin, beta 5
	ILMN_1374332	C	24471	heat shock protein 1
	ILMN_1374387	C	25118	integrin alpha 1
	ILMN_1374873	C	499615	lipoma HMGIC fusion partner
	ILMN_1375177	C	310540	hypothetical LOC310540
	ILMN_1376417	C	24617	serine (or cysteine) peptidase inhibitor, clade E, member 1
	ILMN_1376479	C	24426	glutathione-S-transferase, pi 1
	ILMN_1376646	C	293524	Bcl2-associated athanogene 3
	ILMN_1376787	C	363989	pleckstrin homology-like domain, family A, member 3
	ILMN_1376842	C	25123	transgelin
	ILMN_1376952	C	315598	C1q and tumor necrosis factor related protein 5
	ILMN_1378235	C	NA	NA
	ILMN_1649859	C	364010	similar to glyceraldehyde-3-phosphate dehydrogenase (phosphorylating) (EC 1.2.1.12); similar to Glyceraldehyde-3-phosphate dehydrogenase (GAPDH); glyceraldehyde-3-phosphate dehydrogenase, pseudogene 2; glyceraldehyde 3-phosphate dehydrogenase pseudogene; hypothetical gene supported by AB017801; NM_017008; similar to Glyceraldehyde-3-phosphate dehydrogenase (GAPDH) (38 kDa BFA-dependent ADP-ribosy…
	ILMN_1650153	C	292406	thrombospondin 2
	ILMN_1650285	C	24451	heme oxygenase (decycling) 1
	ILMN_1650615	C	360602	cisplatin resistance-associated overexpressed protein
	ILMN_2038786	C	NA	NA
	ILMN_2038795	C	681065	ribosomal protein S9; similar to 40S ribosomal protein S9; hypothetical protein LOC681065
	ILMN_2038797	C	NA	NA
	ILMN_2039396	C	24314	NAD(P)H dehydrogenase, quinone 1
	ILMN_2040208	C	25181	biglycan
	ILMN_2040234	C	297595	leprecan-like 2
	ILMN_2040557	C	24617	serine (or cysteine) peptidase inhibitor, clade E, member 1

## Sheet: SD2
Notes	A	GOBPID	Pvalue	OddsRatio	Expected Count	Count	Term Size	Term	adj.Pvalue	B	GOBPID	Pvalue	OddsRatio	Expected Count	Count	Term Size	Term	adj.Pvalue
		GO:0002376	2.44027e-27	2.64283	106.024	217	1101	immune system process	6.56433e-25		GO:0044710	2.7065e-07	1.56122	144.798	200	1904	single-organism metabolic process	1.65096e-05
		GO:0006955	6.22237e-22	3.01358	55.4678	131	576	immune response	8.36909e-20		GO:0016043	2.3392e-06	1.43783	216.588	274	2848	cellular component organization	7.13457e-05
		GO:0043170	1.18556e-17	1.73965	444.609	575	4617	macromolecule metabolic process	1.06305e-15		GO:0051179	4.8659e-06	1.41462	227.767	284	2995	localization	9.89399e-05
		GO:0006952	2.99283e-17	2.61231	59.705	127	620	defense response	2.01268e-15		GO:0044281	6.70922e-06	1.54342	107.305	150	1411	small molecule metabolic process	0.000102316
		GO:0071704	1.23422e-16	1.72955	559.59	685	5811	organic substance metabolic process	6.6401e-15		GO:0046907	1.00448e-05	1.70208	60.0027	93	789	intracellular transport	0.000112046
		GO:0006259	2.29642e-16	2.63875	54.3123	117	564	DNA metabolic process	9.71559e-15		GO:0030198	1.12943e-05	2.98017	9.81034	25	129	extracellular matrix organization	0.000112046
		GO:0034641	2.62634e-16	1.7387	305.94	423	3177	cellular nitrogen compound metabolic process	9.71559e-15		GO:0043062	1.29965e-05	2.95149	9.88638	25	130	extracellular structure organization	0.000112046
		GO:0045087	2.8894e-16	4.0201	20.8967	63	217	innate immune response	9.71559e-15		GO:0055114	1.49443e-05	2.03703	27.7579	51	365	oxidation-reduction process	0.000112046
		GO:0008152	7.05202e-16	1.71862	592.042	713	6148	metabolic process	2.10777e-14		GO:0071840	1.65314e-05	1.38858	222.596	275	2927	cellular component organization or biogenesis	0.000112046
		GO:0044237	9.95778e-16	1.68758	519.53	642	5395	cellular metabolic process	2.67864e-14		GO:0016126	1.87901e-05	6.14286	2.50962	11	33	sterol biosynthetic process	0.000114619
		GO:0001775	1.59954e-15	2.73382	46.2232	103	480	cell activation	3.9116e-14		GO:0044767	3.39524e-05	1.3719	220.847	271	2904	single-organism developmental process	0.000188282
		GO:0002252	6.87151e-15	3.07209	32.934	81	342	immune effector process	1.54036e-13		GO:0010970	5.18562e-05	4.44118	3.72641	13	49	microtubule-based transport	0.000243325
		GO:0006807	8.58803e-15	1.67788	328.474	441	3411	nitrogen compound metabolic process	1.77706e-13		GO:0030705	5.18562e-05	4.44118	3.72641	13	49	cytoskeleton-dependent intracellular transport	0.000243325
		GO:0044238	1.17405e-14	1.65706	538.597	656	5593	primary metabolic process	2.25585e-13		GO:0043436	8.33887e-05	1.67992	48.5193	75	638	oxoacid metabolic process	0.000363336
		GO:0046483	1.66669e-14	1.68652	295.54	404	3069	heterocycle metabolic process	2.98893e-13		GO:0008104	0.000108587	1.51122	82.5133	115	1085	protein localization	0.000441587
		GO:0044260	4.44272e-14	1.63468	389.045	502	4040	cellular macromolecule metabolic process	7.46933e-13		GO:0034330	0.000124038	2.96704	7.45281	19	98	cell junction organization	0.000447271
		GO:0006725	6.96454e-14	1.66419	298.043	404	3095	cellular aromatic compound metabolic process	1.10204e-12		GO:1901617	0.000124649	2.63261	9.96243	23	131	organic hydroxy compound biosynthetic process	0.000447271
		GO:0007049	4.73995e-13	2.13624	77.8091	141	808	cell cycle	7.08359e-12		GO:0072358	0.000149874	1.64912	48.5954	74	639	cardiovascular system development	0.000469439
		GO:0006139	1.03463e-12	1.63184	285.525	385	2965	nucleobase-containing compound metabolic process	1.46481e-11		GO:0072359	0.000149874	1.64912	48.5954	74	639	circulatory system development	0.000469439
		GO:0045321	1.33766e-12	2.6153	40.0601	87	416	leukocyte activation	1.79916e-11		GO:0034329	0.000153915	3.28387	5.77973	16	76	cell junction assembly	0.000469439
		GO:0002682	2.2277e-12	2.28649	57.8753	112	601	regulation of immune system process	2.85358e-11		GO:0015031	0.000168806	1.57538	60.383	88	794	protein transport	0.00048612
		GO:0006950	3.58527e-12	1.71315	186.241	271	1934	response to stress	4.3838e-11		GO:0006082	0.000175322	1.63375	49.6601	75	653	organic acid metabolic process	0.00048612
		GO:0051276	1.03964e-11	2.42724	44.9713	92	467	chromosome organization	1.1326e-10		GO:0006979	0.000190592	2.03521	20.0009	37	263	response to oxidative stress	0.000505484
		GO:0050776	1.05219e-11	2.74603	32.1636	73	334	regulation of immune response	1.1326e-10		GO:0044267	0.000202532	1.35781	168.221	209	2212	cellular protein metabolic process	0.000514768
		GO:0002684	1.0526e-11	2.59056	37.4601	81	389	positive regulation of immune system process	1.1326e-10		GO:0009225	0.000216648	7.78869	1.36888	7	18	nucleotide-sugar metabolic process	0.000528622
		GO:0090304	1.09486e-11	1.6346	234.679	324	2437	nucleic acid metabolic process	1.13276e-10		GO:0006518	0.000235546	3.29579	5.39949	15	71	peptide metabolic process	0.000552628
		GO:1901360	1.79372e-11	1.57443	310.37	406	3223	organic cyclic compound metabolic process	1.78708e-10		GO:0046165	0.000245051	2.78903	7.83306	19	103	alcohol biosynthetic process	0.000553634
		GO:0009607	2.38055e-11	2.33551	48.4381	96	503	response to biotic stimulus	2.28703e-10		GO:0007041	0.000270841	5.253	2.28147	9	30	lysosomal transport	0.000590046
		GO:0051707	3.12703e-11	2.3681	45.838	92	476	response to other organism	2.90059e-10		GO:0016125	0.000287583	3.0774	6.08393	16	80	sterol metabolic process	0.000604915
		GO:0022402	1.11011e-10	2.13974	59.2235	109	615	cell cycle process	9.95403e-10		GO:0012501	0.000327181	1.46106	84.7948	115	1115	programmed cell death	0.000627048
		GO:0000280	1.67553e-10	3.37329	17.5263	47	182	nuclear division	1.40849e-09		GO:0051641	0.000344178	1.40951	108.75	142	1430	cellular localization	0.000627048
		GO:0007067	1.67553e-10	3.37329	17.5263	47	182	mitosis	1.40849e-09		GO:0045184	0.000355941	1.52681	63.425	90	834	establishment of protein localization	0.000627048
		GO:0006260	3.90827e-10	3.37533	16.7559	45	174	DNA replication	3.18583e-09		GO:0043603	0.00035916	2.69205	8.06121	19	106	cellular amide metabolic process	0.000627048
		GO:0007059	4.66307e-10	4.65332	9.14834	31	95	chromosome segregation	3.68931e-09		GO:0006886	0.000363491	1.7297	33.7658	54	444	intracellular protein transport	0.000627048
		GO:0006996	5.36324e-10	1.68146	149.648	219	1554	organelle organization	4.12203e-09		GO:0008219	0.000381418	1.44342	89.5098	120	1177	cell death	0.000627048
		GO:0050865	7.97009e-10	2.74727	25.808	59	268	regulation of cell activation	5.95543e-09		GO:0032502	0.000382835	1.29617	254.993	299	3353	developmental process	0.000627048
		GO:0043933	1.06754e-09	1.83076	94.2761	151	979	macromolecular complex subunit organization	7.76131e-09		GO:0008152	0.000386907	1.28475	467.55	514	6148	metabolic process	0.000627048
		GO:0050778	1.28475e-09	2.7904	24.1709	56	251	positive regulation of immune response	9.09466e-09		GO:0019752	0.000405811	1.61832	45.2492	68	595	carboxylic acid metabolic process	0.000627048
		GO:0006261	1.35307e-09	6.56833	5.20011	22	54	DNA-dependent DNA replication	9.09942e-09		GO:0007030	0.000407078	4.37979	2.88987	10	38	Golgi organization	0.000627048
		GO:0007051	1.35307e-09	6.56833	5.20011	22	54	spindle organization	9.09942e-09		GO:0044711	0.000411179	1.85941	24.5639	42	323	single-organism biosynthetic process	0.000627048
		GO:0071103	1.68033e-09	3.98774	11.1706	34	116	DNA conformation change	1.10246e-08		GO:0016265	0.000436355	1.43734	89.814	120	1181	death	0.000634304
		GO:0002443	2.70551e-09	3.12928	17.7189	45	184	leukocyte mediated immunity	1.73282e-08		GO:0009226	0.000439912	24.4116	0.456295	4	6	nucleotide-sugar biosynthetic process	0.000634304
		GO:0002274	3.7611e-09	4.04401	10.4002	32	108	myeloid leukocyte activation	2.35287e-08		GO:0006915	0.000447132	1.45095	83.7301	113	1101	apoptotic process	0.000634304
		GO:0046649	3.94143e-09	2.42091	32.934	68	342	lymphocyte activation	2.40965e-08		GO:0034616	0.000458376	12.217	0.760491	5	10	response to laminar fluid shear stress	0.000635476
		GO:0000278	4.41334e-09	2.33122	36.4971	73	379	mitotic cell cycle	2.63819e-08		GO:0019538	0.000474971	1.30643	211.949	253	2787	protein metabolic process	0.00064385
		GO:0048285	6.77985e-09	2.93199	19.4523	47	202	organelle fission	3.96474e-08		GO:0070727	0.000547238	1.57155	49.8882	73	656	cellular macromolecule localization	0.000725685
		GO:0002253	1.76471e-08	3.08737	16.2744	41	169	activation of immune response	1.01002e-07		GO:0010810	0.000586802	2.85297	6.46417	16	85	regulation of cell-substrate adhesion	0.000761594
		GO:0006323	3.57249e-08	4.16814	8.57055	27	89	DNA packaging	2.00208e-07		GO:0008610	0.000603896	1.81943	25.0202	42	329	lipid biosynthetic process	0.000763244
		GO:0006779	4.50527e-08	17.3761	1.63707	11	17	porphyrin-containing compound biosynthetic process	2.42384e-07		GO:0048856	0.000613097	1.28964	235.6	277	3098	anatomical structure development	0.000763244
		GO:0033014	4.50527e-08	17.3761	1.63707	11	17	tetrapyrrole biosynthetic process	2.42384e-07		GO:0001944	0.000643767	1.70922	32.1688	51	423	vasculature development	0.000780375
		GO:0006778	5.96887e-08	9.49759	2.69635	14	28	porphyrin-containing compound metabolic process	3.14829e-07		GO:0032387	0.000652445	3.25869	4.71504	13	62	negative regulation of intracellular transport	0.000780375
		GO:0065003	6.65062e-08	1.79613	76.4609	122	794	macromolecular complex assembly	3.44042e-07		GO:0031589	0.000692119	2.24498	11.8637	24	156	cell-substrate adhesion	0.000811909
		GO:0042110	6.87646e-08	2.55528	23.4968	51	244	T cell activation	3.49013e-07		GO:0033036	0.000728537	1.40495	95.4416	125	1255	macromolecule localization	0.000838504
		GO:0051704	7.24611e-08	1.82952	70.2015	114	729	multi-organism process	3.60963e-07		GO:0034613	0.000807746	1.5508	49.7361	72	654	cellular protein localization	0.000912454
		GO:0019884	7.72251e-08	12.6455	2.02226	12	21	antigen processing and presentation of exogenous antigen	3.77701e-07		GO:0044283	0.00084209	1.81281	23.8794	40	314	small molecule biosynthetic process	0.000928326
		GO:0002250	8.35169e-08	2.9781	15.8892	39	165	adaptive immune response	4.0118e-07		GO:0006695	0.000852234	4.89732	2.12938	8	28	cholesterol biosynthetic process	0.000928326
		GO:0002694	9.05515e-08	2.52855	23.6894	51	246	regulation of leukocyte activation	4.2734e-07		GO:0043123	0.000880132	2.54722	7.98516	18	105	positive regulation of I-kappaB kinase/NF-kappaB cascade	0.000932843
		GO:0000226	9.76917e-08	2.63757	21.0893	47	219	microtubule cytoskeleton organization	4.53088e-07		GO:0008333	0.000886966	5.70944	1.67308	7	22	endosome to lysosome transport	0.000932843
		GO:0071345	1.16923e-07	2.43051	25.9043	54	269	cellular response to cytokine stimulus	5.3309e-07		GO:0009653	0.000910223	1.36321	115.747	147	1522	anatomical structure morphogenesis	0.000941078
		GO:0034622	1.27011e-07	2.20403	34.3785	66	357	cellular macromolecular complex assembly	5.69435e-07		GO:0009968	0.00094565	1.58778	42.5115	63	559	negative regulation of signal transduction	0.000947058
		GO:0033013	1.64286e-07	7.50152	3.27414	15	34	tetrapyrrole metabolic process	7.24477e-07		GO:0007034	0.000947058	4.2407	2.66172	9	35	vacuolar transport	0.000947058
		GO:0044403	2.04401e-07	3.19712	12.7114	33	132	symbiosis, encompassing mutualism through parasitism	8.7276e-07
		GO:0044419	2.04401e-07	3.19712	12.7114	33	132	interspecies interaction between organisms	8.7276e-07
		GO:0008380	2.22231e-07	3.05436	13.9633	35	145	RNA splicing	9.34066e-07
		GO:0016071	2.98929e-07	2.54872	21.1856	46	220	mRNA metabolic process	1.2371e-06
		GO:0006974	4.26459e-07	2.0678	38.423	70	399	response to DNA damage stimulus	1.73814e-06
		GO:0006397	4.55393e-07	2.70852	17.5263	40	182	mRNA processing	1.82837e-06
		GO:0046501	5.52807e-07	66.1245	0.770387	7	8	protoporphyrinogen IX metabolic process	2.18684e-06
		GO:0009058	6.08207e-07	1.4051	296.021	365	3074	biosynthetic process	2.37112e-06
		GO:0002478	6.80496e-07	13.5255	1.63707	10	17	antigen processing and presentation of exogenous peptide antigen	2.57822e-06
		GO:0002504	6.80496e-07	13.5255	1.63707	10	17	antigen processing and presentation of peptide or polysaccharide antigen via MHC class II	2.57822e-06
		GO:0009617	8.12397e-07	2.14027	32.4525	61	337	response to bacterium	3.03521e-06
		GO:0002495	8.82363e-07	17.0292	1.34818	9	14	antigen processing and presentation of peptide antigen via MHC class II	3.25145e-06
		GO:0006396	9.03694e-07	2.16253	31.1044	59	323	RNA processing	3.28505e-06
		GO:0006325	1.15508e-06	2.09922	33.5118	62	348	chromatin organization	4.10338e-06
		GO:1901576	1.15932e-06	1.39512	290.243	357	3014	organic substance biosynthetic process	4.10338e-06
		GO:0006281	1.26204e-06	2.37054	22.919	47	238	DNA repair	4.40894e-06
		GO:0042119	1.39892e-06	11.8336	1.73337	10	18	neutrophil activation	4.80637e-06
		GO:0046456	1.4294e-06	7.25366	2.88895	13	30	icosanoid biosynthetic process	4.80637e-06
		GO:1901570	1.4294e-06	7.25366	2.88895	13	30	fatty acid derivative biosynthetic process	4.80637e-06
		GO:0007052	1.60561e-06	8.12512	2.50376	12	26	mitotic spindle organization	5.33223e-06
		GO:0042168	1.62906e-06	9.47308	2.11856	11	22	heme metabolic process	5.34411e-06
		GO:0046651	1.66728e-06	2.75054	15.1188	35	157	lymphocyte proliferation	5.40358e-06
		GO:0042098	1.69174e-06	3.18638	10.7854	28	112	T cell proliferation	5.41759e-06
		GO:0032943	1.94782e-06	2.7279	15.2151	35	158	mononuclear cell proliferation	6.16427e-06
		GO:0006783	2.01706e-06	14.1895	1.44447	9	15	heme biosynthetic process	6.30916e-06
		GO:0002444	2.13403e-06	5.24218	4.33342	16	45	myeloid leukocyte mediated immunity	6.59831e-06
		GO:0006636	2.24579e-06	6.84998	2.98525	13	31	unsaturated fatty acid biosynthetic process	6.86498e-06
		GO:0019882	2.42331e-06	4.30507	5.8742	19	61	antigen processing and presentation	7.2871e-06
		GO:0044249	2.43806e-06	1.38243	285.717	350	2967	cellular biosynthetic process	7.2871e-06
		GO:0019370	2.50613e-06	18.9051	1.15558	8	12	leukotriene biosynthetic process	7.30044e-06
		GO:0050832	2.50613e-06	18.9051	1.15558	8	12	defense response to fungus	7.30044e-06
		GO:0002460	2.52395e-06	2.73746	14.7336	34	153	adaptive immune response based on somatic recombination of immune receptors built from immunoglobulin superfamily domains	7.30044e-06
		GO:0002263	2.96802e-06	3.07556	11.0743	28	115	cell activation involved in immune response	8.40419e-06
		GO:0002366	2.96802e-06	3.07556	11.0743	28	115	leukocyte activation involved in immune response	8.40419e-06
		GO:0035821	3.18249e-06	4.20452	5.9705	19	62	modification of morphology or physiology of other organism	8.9176e-06
		GO:0002764	3.61111e-06	2.78433	13.6744	32	142	immune response-regulating signaling pathway	1.00143e-05
		GO:0034097	3.8622e-06	1.98498	36.2082	64	376	response to cytokine stimulus	1.06013e-05
		GO:0042742	4.15277e-06	3.48033	8.28166	23	86	defense response to bacterium	1.11784e-05
		GO:0002520	4.15552e-06	1.85574	46.2232	77	480	immune system development	1.11784e-05
		GO:0016043	4.43734e-06	1.37518	274.258	336	2848	cellular component organization	1.18183e-05
		GO:0000070	5.19479e-06	6.16373	3.17784	13	33	mitotic sister chromatid segregation	1.3567e-05
		GO:0000819	5.19479e-06	6.16373	3.17784	13	33	sister chromatid segregation	1.3567e-05
		GO:0070661	5.51175e-06	2.57916	15.8892	35	165	leukocyte proliferation	1.42564e-05
		GO:0051249	6.25949e-06	2.35689	20.0301	41	208	regulation of lymphocyte activation	1.59752e-05
		GO:0071824	6.32548e-06	3.49313	7.89646	22	82	protein-DNA complex subunit organization	1.59752e-05
		GO:0071840	6.35446e-06	1.36471	281.865	343	2927	cellular component organization or biogenesis	1.59752e-05
		GO:0050853	6.56064e-06	6.68924	2.79265	12	29	B cell receptor signaling pathway	1.63408e-05
		GO:0007076	6.96392e-06	22.037	0.962983	7	10	mitotic chromosome condensation	1.71862e-05
		GO:0051028	7.62622e-06	4.60489	4.71862	16	49	mRNA transport	1.86496e-05
		GO:0042129	7.77515e-06	3.32111	8.57055	23	89	regulation of T cell proliferation	1.88425e-05
		GO:0050863	8.08731e-06	2.60993	14.8299	33	154	regulation of T cell activation	1.93819e-05
		GO:0006782	8.2102e-06	Inf	0.481492	5	5	protoporphyrinogen IX biosynthetic process	1.93819e-05
		GO:0010467	8.21389e-06	1.37768	242.383	300	2517	gene expression	1.93819e-05
		GO:0006691	8.60421e-06	8.60362	2.02226	10	21	leukotriene metabolic process	1.99529e-05
		GO:0036230	8.60421e-06	8.60362	2.02226	10	21	granulocyte activation	1.99529e-05
		GO:0002449	8.73486e-06	2.69468	13.5781	31	141	lymphocyte mediated immunity	2.00827e-05
		GO:0071822	1.28827e-05	1.60181	79.4461	116	825	protein complex subunit organization	2.93683e-05
		GO:0050657	1.33519e-05	3.88854	5.9705	18	62	nucleic acid transport	2.9683e-05
		GO:0050658	1.33519e-05	3.88854	5.9705	18	62	RNA transport	2.9683e-05
		GO:0051236	1.33519e-05	3.88854	5.9705	18	62	establishment of RNA localization	2.9683e-05
		GO:0031347	1.38779e-05	2.13108	24.9413	47	259	regulation of defense response	3.03726e-05
		GO:0050670	1.38878e-05	2.78466	11.941	28	124	regulation of lymphocyte proliferation	3.03726e-05
		GO:0050900	1.4047e-05	2.57138	14.541	32	151	leukocyte migration	3.04729e-05
		GO:0002757	1.46974e-05	2.71545	12.6151	29	131	immune response-activating signal transduction	3.16288e-05
		GO:0051726	1.58114e-05	1.79655	45.5491	74	473	regulation of cell cycle	3.37561e-05
		GO:0032944	1.62856e-05	2.75567	12.0373	28	125	regulation of mononuclear cell proliferation	3.44946e-05
		GO:0019886	1.75535e-05	16.5261	1.05928	7	11	antigen processing and presentation of exogenous peptide antigen via MHC class II	3.68899e-05
		GO:0030097	1.80563e-05	1.83664	41.0231	68	426	hemopoiesis	3.76522e-05
		GO:0030168	1.99959e-05	4.44815	4.52602	15	47	platelet activation	4.1376e-05
		GO:0048002	2.1638e-05	4.74204	4.04453	14	42	antigen processing and presentation of peptide antigen	4.44322e-05
		GO:0045576	2.23845e-05	5.13435	3.56304	13	37	mast cell activation	4.5617e-05
		GO:0010564	2.3424e-05	2.02877	27.6376	50	287	regulation of cell cycle process	4.73764e-05
		GO:0051188	2.70843e-05	3.223	7.99276	21	83	cofactor biosynthetic process	5.38247e-05
		GO:0006403	2.72125e-05	3.63922	6.25939	18	65	RNA localization	5.38247e-05
		GO:0034728	2.72125e-05	3.63922	6.25939	18	65	nucleosome organization	5.38247e-05
		GO:0019538	2.76772e-05	1.33899	268.383	324	2787	protein metabolic process	5.42473e-05
		GO:0016064	2.78294e-05	3.47363	6.83718	19	71	immunoglobulin mediated immune response	5.42473e-05
		GO:0048534	2.9763e-05	1.77875	44.0083	71	457	hematopoietic or lymphoid organ development	5.75988e-05
		GO:0070663	3.01151e-05	2.64545	12.4225	28	129	regulation of leukocyte proliferation	5.7864e-05
		GO:0007010	3.307e-05	1.68316	55.3715	85	575	cytoskeleton organization	6.30911e-05
		GO:0065004	3.40974e-05	3.56304	6.35569	18	66	protein-DNA complex assembly	6.45929e-05
		GO:0019724	3.44448e-05	3.40774	6.93348	19	72	B cell mediated immunity	6.47947e-05
		GO:0002275	3.48608e-05	4.18564	4.71862	15	49	myeloid cell activation involved in immune response	6.51219e-05
		GO:0007017	3.6748e-05	1.93173	31.1044	54	323	microtubule-based process	6.81739e-05
		GO:0031497	4.13882e-05	3.66896	5.8742	17	61	chromatin assembly	7.62563e-05
		GO:0016032	4.18794e-05	2.9199	9.43724	23	98	viral process	7.66365e-05
		GO:0080134	4.48122e-05	1.6877	52.5789	81	546	regulation of response to stress	8.14491e-05
		GO:0042102	4.96534e-05	3.79633	5.39271	16	56	positive regulation of T cell proliferation	8.90828e-05
		GO:0044764	4.96744e-05	2.88118	9.53353	23	99	multi-organism cellular process	8.90828e-05
		GO:0007229	5.19797e-05	3.58706	5.9705	17	62	integrin-mediated signaling pathway	9.25996e-05
		GO:0045088	5.35701e-05	2.78747	10.2076	24	106	regulation of innate immune response	9.48049e-05
		GO:0051225	5.56606e-05	6.30676	2.40746	10	25	spindle assembly	9.78607e-05
		GO:0001906	6.09003e-05	3.11714	7.80016	20	81	cell killing	0.000106378
		GO:0051817	6.29426e-05	3.70336	5.489	16	57	modification of morphology or physiology of other organism involved in symbiotic interaction	0.000108119
		GO:0006333	6.34695e-05	3.2242	7.22237	19	75	chromatin assembly or disassembly	0.000108119
		GO:0051186	6.35435e-05	2.24588	17.7189	35	184	cofactor metabolic process	0.000108119
		GO:0002526	6.3907e-05	2.90738	9.05204	22	94	acute inflammatory response	0.000108119
		GO:0051607	6.3907e-05	2.90738	9.05204	22	94	defense response to virus	0.000108119
		GO:0002697	6.563e-05	2.27242	17.0448	34	177	regulation of immune effector process	0.00011034
		GO:0006270	7.6718e-05	11.0152	1.25188	7	13	DNA replication initiation	0.000128181
		GO:0009059	7.84943e-05	1.33071	234.101	284	2431	macromolecule biosynthetic process	0.000129092
		GO:0031640	7.91827e-05	8.398	1.63707	8	17	killing of cells of other organism	0.000129092
		GO:0044364	7.91827e-05	8.398	1.63707	8	17	disruption of cells of other organism	0.000129092
		GO:0045577	7.91827e-05	8.398	1.63707	8	17	regulation of B cell differentiation	0.000129092
		GO:0002768	8.21067e-05	2.93682	8.57055	21	89	immune response-regulating cell surface receptor signaling pathway	0.000133052
		GO:0006406	8.26912e-05	5.91198	2.50376	10	26	mRNA export from nucleus	0.000133197
		GO:0006310	8.92977e-05	2.61658	11.1706	25	116	DNA recombination	0.000142983
		GO:0009615	9.28701e-05	2.40528	13.867	29	144	response to virus	0.000147612
		GO:0043903	9.32862e-05	3.11239	7.41497	19	77	regulation of symbiosis, encompassing mutualism through parasitism	0.000147612
		GO:0006690	9.57076e-05	3.74352	5.10381	15	53	icosanoid metabolic process	0.000148817
		GO:0031023	9.57076e-05	3.74352	5.10381	15	53	microtubule organizing center organization	0.000148817
		GO:1901568	9.57076e-05	3.74352	5.10381	15	53	fatty acid derivative metabolic process	0.000148817
		GO:0051301	9.8817e-05	1.98911	24.6524	44	256	cell division	0.000152001
		GO:0030183	9.91682e-05	3.53039	5.6816	16	59	B cell differentiation	0.000152001
		GO:0006959	9.94503e-05	3.36184	6.25939	17	65	humoral immune response	0.000152001
		GO:0043299	0.000113113	4.54499	3.56304	12	37	leukocyte degranulation	0.000171907
		GO:0060255	0.000118024	1.31298	251.339	301	2610	regulation of macromolecule metabolic process	0.000178363
		GO:0009620	0.00012008	5.56365	2.60005	10	27	response to fungus	0.000180455
		GO:0006954	0.000125983	1.80648	34.0896	56	354	inflammatory response	0.000187377
		GO:0006461	0.000126079	1.57391	64.1347	93	666	protein complex assembly	0.000187377
		GO:0001816	0.000127531	1.82684	32.5488	54	338	cytokine production	0.000188494
		GO:0010543	0.000130538	7.55743	1.73337	8	18	regulation of platelet activation	0.000191884
		GO:0016568	0.000137405	1.89456	28.0228	48	291	chromatin modification	0.00020088
		GO:0070271	0.000140667	1.56809	64.3273	93	668	protein complex biogenesis	0.000204537
		GO:0006334	0.000145491	3.79094	4.71862	14	49	nucleosome assembly	0.000208893
		GO:0051297	0.000145491	3.79094	4.71862	14	49	centrosome organization	0.000208893
		GO:0070935	0.000145992	23.5684	0.674088	5	7	3'-UTR-mediated mRNA stabilization	0.000208893
		GO:0043901	0.000151626	3.55562	5.29641	15	55	negative regulation of multi-organism process	0.000215807
		GO:0006793	0.000155056	1.35788	167.752	210	1742	phosphorus metabolic process	0.000219526
		GO:0042113	0.000159203	2.4517	12.2299	26	127	B cell activation	0.000224217
		GO:0030261	0.000161477	6.0763	2.21486	9	23	chromosome condensation	0.000226236
		GO:0006405	0.000165179	4.73125	3.17784	11	33	RNA export from nucleus	0.000230223
		GO:0006796	0.00017123	1.35813	164.381	206	1707	phosphate-containing compound metabolic process	0.000237428
		GO:0022607	0.000183247	1.42377	111.513	147	1158	cellular component assembly	0.000252787
		GO:0033554	0.000186955	1.48138	85.3203	117	886	cellular response to stress	0.000256586
		GO:0033559	0.000188934	3.46855	5.39271	15	56	unsaturated fatty acid metabolic process	0.000257985
		GO:0050867	0.000190548	2.25254	15.1188	30	157	positive regulation of cell activation	0.000258876
		GO:0019222	0.000198175	1.28398	300.547	351	3121	regulation of metabolic process	0.000267885
		GO:0072376	0.000199201	4.20746	3.75563	12	39	protein activation cascade	0.000267925
		GO:0051258	0.000203295	2.57375	10.4002	23	108	protein polymerization	0.000272072
		GO:0044267	0.000214575	1.31687	213.012	258	2212	cellular protein metabolic process	0.000285745
		GO:0006956	0.000223149	4.52508	3.27414	11	34	complement activation	0.0002957
		GO:0043303	0.000236443	5.67063	2.31116	9	24	mast cell degranulation	0.000311781
		GO:0010608	0.000238953	1.91429	24.845	43	258	posttranscriptional regulation of gene expression	0.000313553
		GO:0046631	0.000246808	2.94572	7.31867	18	76	alpha-beta T cell activation	0.000322288
		GO:0030098	0.000260748	2.11338	17.5263	33	182	lymphocyte differentiation	0.000338847
		GO:0043900	0.000268122	2.35733	12.6151	26	131	regulation of multi-organism process	0.000346753
		GO:1901566	0.000269573	1.69387	39.8675	62	414	organonitrogen compound biosynthetic process	0.000346962
		GO:0034341	0.000287886	3.30655	5.5853	15	58	response to interferon-gamma	0.0003672
		GO:0002521	0.000288027	1.85104	27.3487	46	284	leukocyte differentiation	0.0003672
		GO:0030218	0.000293645	2.8955	7.41497	18	77	erythrocyte differentiation	0.000372597
		GO:0000288	0.000315333	6.29658	1.92597	8	20	nuclear-transcribed mRNA catabolic process, deadenylation-dependent decay	0.000398237
		GO:0034101	0.000316939	2.77522	8.08906	19	84	erythrocyte homeostasis	0.000398396
		GO:0043623	0.000320383	1.95149	22.1486	39	230	cellular protein complex assembly	0.000400852
		GO:0002279	0.000338134	5.31568	2.40746	9	25	mast cell activation involved in immune response	0.000417238
		GO:0002448	0.000338134	5.31568	2.40746	9	25	mast cell mediated immunity	0.000417238
		GO:0061515	0.000338134	5.31568	2.40746	9	25	myeloid cell development	0.000417238
		GO:0044085	0.000344303	1.38804	120.18	155	1248	cellular component biogenesis	0.000422911
		GO:0002683	0.000374929	2.1496	15.6966	30	163	negative regulation of immune system process	0.000458436
		GO:0050830	0.000391467	4.16223	3.46674	11	36	defense response to Gram-positive bacterium	0.000476492
		GO:0050870	0.000400439	2.55769	9.53353	21	99	positive regulation of T cell activation	0.000485217
		GO:0002429	0.000410927	2.79999	7.60757	18	79	immune response-activating cell surface receptor signaling pathway	0.000495693
		GO:0042440	0.000429369	3.78556	4.04453	12	42	pigment metabolic process	0.000515627
		GO:0008608	0.000436079	9.43254	1.15558	6	12	attachment of spindle microtubules to kinetochore	0.00051905
		GO:0090307	0.000436079	9.43254	1.15558	6	12	spindle assembly involved in mitosis	0.00051905
		GO:0046148	0.000441561	4.50208	2.98525	10	31	pigment biosynthetic process	0.000523259
		GO:0044283	0.000451606	1.77118	30.2377	49	314	small molecule biosynthetic process	0.000532815
		GO:0007596	0.000461874	2.52506	9.62983	21	100	blood coagulation	0.000540192
		GO:0007599	0.000461874	2.52506	9.62983	21	100	hemostasis	0.000540192
		GO:0033043	0.000470027	1.64525	41.5046	63	431	regulation of organelle organization	0.000547347
		GO:0006401	0.000486452	2.97418	6.45199	16	67	RNA catabolic process	0.000561612
		GO:0050851	0.000486452	2.97418	6.45199	16	67	antigen receptor-mediated signaling pathway	0.000561612
		GO:0002237	0.000507686	1.83566	25.7117	43	267	response to molecule of bacterial origin	0.000581703
		GO:0032101	0.000508179	1.73908	31.971	51	332	regulation of response to external stimulus	0.000581703
		GO:0051493	0.000520988	1.95215	20.4152	36	212	regulation of cytoskeleton organization	0.000593838
		GO:0050817	0.000531354	2.49324	9.72613	21	101	coagulation	0.000603098
		GO:0043412	0.000562925	1.31943	168.811	207	1753	macromolecule modification	0.000636247
		GO:0015931	0.000566735	2.71055	7.80016	18	81	nucleobase-containing compound transport	0.000637874
		GO:0048525	0.000587495	4.297	3.08155	10	32	negative regulation of viral process	0.000658484
		GO:0002699	0.000608282	2.40242	10.4965	22	109	positive regulation of immune effector process	0.000678954
		GO:0002446	0.000615219	6.60642	1.63707	7	17	neutrophil mediated immunity	0.000683859
		GO:0070507	0.000627924	2.77938	7.22237	17	75	regulation of microtubule cytoskeleton organization	0.00069511
		GO:0006284	0.000650012	4.72409	2.60005	9	27	base-excision repair	0.000716612
		GO:0034109	0.000655184	3.85313	3.65934	11	38	homotypic cell-cell adhesion	0.000719365
		GO:0034453	0.000671999	5.39597	2.11856	8	22	microtubule anchoring	0.000734829
		GO:0002703	0.000692788	2.37488	10.5928	22	110	regulation of leukocyte mediated immunity	0.000754472
		GO:0050866	0.000695573	2.49809	9.24464	20	96	negative regulation of cell activation	0.000754472
		GO:0022616	0.000742349	11.7818	0.866685	5	9	DNA strand elongation	0.000791161
		GO:0050857	0.000742349	11.7818	0.866685	5	9	positive regulation of antigen receptor-mediated signaling pathway	0.000791161
		GO:0000279	0.000744103	8.08421	1.25188	6	13	M phase	0.000791161
		GO:0033630	0.000744103	8.08421	1.25188	6	13	positive regulation of cell adhesion mediated by integrin	0.000791161
		GO:0071357	0.000744103	8.08421	1.25188	6	13	cellular response to type I interferon	0.000791161
		GO:0009611	0.000749594	1.50442	60.6679	85	630	response to wounding	0.000793861
		GO:0032496	0.000760266	1.82163	24.6524	41	256	response to lipopolysaccharide	0.000802006
		GO:0002696	0.000829108	2.12289	14.2522	27	148	positive regulation of leukocyte activation	0.000871211
		GO:0045055	0.000851808	3.44037	4.33342	12	45	regulated secretory pathway	0.000891581
		GO:0044711	0.000862112	1.7114	31.1044	49	323	single-organism biosynthetic process	0.000896906
		GO:0051250	0.000863564	2.68619	7.41497	17	77	negative regulation of lymphocyte activation	0.000896906
		GO:0000087	0.000890707	Inf	0.288895	3	3	M phase of mitotic cell cycle	0.000911028
		GO:0051255	0.000890707	Inf	0.288895	3	3	spindle midzone assembly	0.000911028
		GO:0051256	0.000890707	Inf	0.288895	3	3	spindle midzone assembly involved in mitosis	0.000911028
		GO:0071418	0.000890707	Inf	0.288895	3	3	cellular response to amine stimulus	0.000911028
		GO:0002695	0.00091104	2.50362	8.76315	19	91	negative regulation of leukocyte activation	0.000928294
		GO:0044270	0.000936761	1.58773	43.4305	64	451	cellular nitrogen compound catabolic process	0.000950901
		GO:0042089	0.000960145	2.75675	6.83718	16	71	cytokine biosynthetic process	0.000967822
		GO:0016070	0.000961122	1.28331	199.338	238	2070	RNA metabolic process	0.000967822
		GO:0030099	0.000964224	1.87612	21.0893	36	219	myeloid cell differentiation	0.000967822
		GO:0045069	0.000999428	3.93812	3.27414	10	34	regulation of viral genome replication	0.000999428

## Sheet: SD3
Notes	A	GOBPID	Pvalue	OddsRatio	Expected Count	Count	Term Size	Term	adj.Pvalue	B	GOBPID	Pvalue	OddsRatio	Expected Count	Count	Term Size	Term	adj.Pvalue
		GO:0003012	7.76542e-13	4.51342	11.1277	40	188	muscle system process	7.4548e-11		GO:0045454	5.00175e-07	7.82671	2.05204	12	44	cell redox homeostasis	2.06503e-05
		GO:0006936	6.7077e-11	4.51446	9.11526	33	154	muscle contraction	3.2197e-09		GO:0034976	5.7362e-07	6.23305	2.84488	14	61	response to endoplasmic reticulum stress	2.06503e-05
		GO:0002376	1.93317e-07	1.8294	65.1682	106	1101	immune system process	6.18615e-06		GO:0044710	1.67274e-06	1.66883	88.7975	130	1904	single-organism metabolic process	4.01458e-05
		GO:0006941	4.48085e-07	5.20908	4.1433	17	70	striated muscle contraction	1.0754e-05		GO:1901564	2.72989e-06	1.83048	51.2078	84	1098	organonitrogen compound metabolic process	4.63531e-05
		GO:0072376	1.48808e-06	7.17911	2.30841	12	39	protein activation cascade	2.85712e-05		GO:0008152	3.21897e-06	1.53484	286.726	336	6148	metabolic process	4.63531e-05
		GO:0061061	1.87592e-06	2.26784	23.6168	48	399	muscle structure development	3.00147e-05		GO:0051179	6.8812e-06	1.52948	139.679	184	2995	localization	8.1493e-05
		GO:0006956	2.34576e-06	7.71619	2.01246	11	34	complement activation	3.21704e-05		GO:0046907	7.92293e-06	1.92025	36.7969	64	789	intracellular transport	8.1493e-05
		GO:0003009	3.71546e-06	12.8627	1.06542	8	18	skeletal muscle contraction	4.45855e-05		GO:0006810	1.86722e-05	1.53741	109.878	149	2356	transport	0.000146552
		GO:0006959	4.23409e-06	4.858	3.84735	15	65	humoral immune response	4.51636e-05		GO:0015031	1.8808e-05	1.86937	37.0301	63	794	protein transport	0.000146552
		GO:0055114	4.81764e-06	2.26487	21.6044	44	365	oxidation-reduction process	4.62494e-05		GO:0008219	2.22273e-05	1.7097	54.8922	85	1177	cell death	0.000146552
		GO:0006955	5.57223e-06	1.97472	34.0935	61	576	immune response	4.86303e-05		GO:0045184	2.41022e-05	1.83443	38.8955	65	834	establishment of protein localization	0.000146552
		GO:0051146	6.77416e-06	2.6594	13.1402	31	222	striated muscle cell differentiation	5.41933e-05		GO:0016265	2.52181e-05	1.70273	55.0787	85	1181	death	0.000146552
		GO:0072358	1.03069e-05	1.88942	37.8224	65	639	cardiovascular system development	6.98135e-05		GO:0033036	2.76476e-05	1.67906	58.5299	89	1255	macromolecule localization	0.000146552
		GO:0072359	1.03069e-05	1.88942	37.8224	65	639	circulatory system development	6.98135e-05		GO:0051234	3.21192e-05	1.51525	111.883	150	2399	establishment of localization	0.000146552
		GO:0032502	1.13595e-05	1.43748	198.464	248	3353	developmental process	6.98135e-05		GO:0044237	3.27905e-05	1.44609	251.608	296	5395	cellular metabolic process	0.000146552
		GO:0045087	1.16356e-05	2.62544	12.8442	30	217	innate immune response	6.98135e-05		GO:0008104	3.42596e-05	1.71649	50.6015	79	1085	protein localization	0.000146552
		GO:0042246	1.28387e-05	5.53384	2.78193	12	47	tissue regeneration	7.2501e-05		GO:0071704	3.46025e-05	1.45029	271.01	315	5811	organic substance metabolic process	0.000146552
		GO:0014706	1.53671e-05	2.3203	17.6978	37	299	striated muscle tissue development	8.19579e-05		GO:0044281	3.92582e-05	1.62889	65.8053	97	1411	small molecule metabolic process	0.000157033
		GO:0042692	1.66279e-05	2.37323	16.3956	35	277	muscle cell differentiation	8.40148e-05		GO:0019538	4.60422e-05	1.47846	129.978	169	2787	protein metabolic process	0.000169748
		GO:0008152	2.17572e-05	1.41103	363.9	414	6148	metabolic process	0.000104435		GO:0007030	4.71521e-05	6.44028	1.77222	9	38	Golgi organization	0.000169748
		GO:0006091	2.36594e-05	2.61307	12.0156	28	203	generation of precursor metabolites and energy	0.000105548		GO:0012501	5.07008e-05	1.68823	52.0006	80	1115	programmed cell death	0.000173831
		GO:0009611	2.4188e-05	1.84887	37.2897	63	630	response to wounding	0.000105548		GO:1901700	6.73589e-05	1.69826	48.3163	75	1036	response to oxygen-containing compound	0.000220447
		GO:0002504	2.84176e-05	11.2372	1.00623	7	17	antigen processing and presentation of peptide or polysaccharide antigen via MHC class II	0.000118613		GO:0033554	8.37087e-05	1.74148	41.3207	66	886	cellular response to stress	0.000259337
		GO:0006950	3.09643e-05	1.49259	114.474	154	1934	response to stress	0.000123857		GO:0080135	9.11805e-05	2.42421	12.219	27	262	regulation of cellular response to stress	0.000259337
		GO:0007519	3.31363e-05	2.6662	10.9502	26	185	skeletal muscle tissue development	0.000127244		GO:0044767	9.8486e-05	1.44679	135.435	173	2904	single-organism developmental process	0.000259337
		GO:0060537	3.67664e-05	2.21602	18.4081	37	311	muscle tissue development	0.000135753		GO:0006886	0.000100498	2.04886	20.707	39	444	intracellular protein transport	0.000259337
		GO:0030239	3.91707e-05	6.89415	1.7757	9	30	myofibril assembly	0.000139273		GO:0016049	0.000101167	2.36457	12.9652	28	278	cell growth	0.000259337
		GO:0044767	4.41863e-05	1.41653	171.888	216	2904	single-organism developmental process	0.000151496		GO:0016126	0.000104594	6.62994	1.53903	8	33	sterol biosynthetic process	0.000259337
		GO:0051239	4.93126e-05	1.51518	95.1184	131	1607	regulation of multicellular organismal process	0.000163242		GO:0030968	0.000106225	8.04659	1.16593	7	25	endoplasmic reticulum unfolded protein response	0.000259337
		GO:0007517	6.29475e-05	2.20496	17.4611	35	295	muscle organ development	0.00019525		GO:0051641	0.000108057	1.58059	66.6914	96	1430	cellular localization	0.000259337
		GO:0060538	6.30494e-05	2.552	11.3645	26	192	skeletal muscle organ development	0.00019525		GO:0016482	0.000128668	2.00276	21.6864	40	465	cytoplasmic transport	0.000294164
		GO:0002495	8.37394e-05	12.0234	0.82866	6	14	antigen processing and presentation of peptide antigen via MHC class II	0.000251218		GO:0001558	0.000130739	2.51214	10.4934	24	225	regulation of cell growth	0.000294164
		GO:0043403	9.6872e-05	8.64151	1.1838	7	20	skeletal muscle tissue regeneration	0.000267465		GO:0034620	0.000139572	7.62235	1.21257	7	26	cellular response to unfolded protein	0.000304521
		GO:0006952	9.761e-05	1.77499	36.6978	60	620	defense response	0.000267465		GO:0001933	0.000147301	2.75885	8.02162	20	172	negative regulation of protein phosphorylation	0.000311933
		GO:0030154	9.83587e-05	1.44457	120.629	158	2038	cell differentiation	0.000267465		GO:0006915	0.000164833	1.63289	51.3477	77	1101	apoptotic process	0.000339085
		GO:0030029	0.000100299	2.09785	19.296	37	326	actin filament-based process	0.000267465		GO:0034613	0.000190201	1.8101	30.5008	51	654	cellular protein localization	0.0003777
		GO:0015980	0.000105365	2.96154	7.28037	19	123	energy derivation by oxidation of organic compounds	0.000273381		GO:0044267	0.000197463	1.46284	103.162	136	2212	cellular protein metabolic process	0.0003777
		GO:0048869	0.000113273	1.42968	128.206	166	2166	cellular developmental process	0.00028103		GO:0051246	0.000199342	1.63605	49.1558	74	1054	regulation of protein metabolic process	0.0003777
		GO:0050879	0.000117096	6.7639	1.59813	8	27	multicellular organismal movement	0.00028103		GO:0070727	0.000204901	1.80375	30.5941	51	656	cellular macromolecule localization	0.000378279
		GO:0050881	0.000117096	6.7639	1.59813	8	27	musculoskeletal movement	0.00028103		GO:0044238	0.000215184	1.38632	260.843	300	5593	primary metabolic process	0.000387332
		GO:0009206	0.000128696	5.02948	2.48598	10	42	purine ribonucleoside triphosphate biosynthetic process	0.000301337		GO:0009056	0.000230242	1.57106	60.3487	87	1294	catabolic process	0.000387866
		GO:0009145	0.00015893	4.8766	2.54517	10	43	purine nucleoside triphosphate biosynthetic process	0.000363269		GO:0006695	0.000231642	6.89509	1.30585	7	28	cholesterol biosynthetic process	0.000387866
		GO:0006412	0.000197914	2.0187	19.947	37	337	translation	0.000421715		GO:0035967	0.000231642	6.89509	1.30585	7	28	cellular response to topologically incorrect protein	0.000387866
		GO:0048731	0.000199963	1.38056	159.103	198	2688	system development	0.000421715		GO:0048856	0.000269837	1.40378	144.482	180	3098	anatomical structure development	0.000441551
		GO:0044238	0.000204559	1.33921	331.05	375	5593	primary metabolic process	0.000421715		GO:0044765	0.000318104	1.46296	92.5285	123	1984	single-organism transport	0.000508967
		GO:0003010	0.000206465	Inf	0.17757	3	3	voluntary skeletal muscle contraction	0.000421715		GO:0032502	0.000334788	1.38802	156.375	192	3353	developmental process	0.000524016
		GO:0014721	0.000206465	Inf	0.17757	3	3	twitch skeletal muscle contraction	0.000421715		GO:0031589	0.000343443	2.72744	7.27543	18	156	cell-substrate adhesion	0.000526126
		GO:0002684	0.000220365	1.93179	23.0249	41	389	positive regulation of immune system process	0.00044073		GO:0042326	0.000364932	2.55399	8.58127	20	184	negative regulation of phosphorylation	0.000547399
		GO:0031032	0.000234553	5.16708	2.19003	9	37	actomyosin structure organization	0.000456077		GO:0002246	0.000389442	61.6838	0.186549	3	4	wound healing involved in inflammatory response	0.000572241
		GO:0009201	0.00023754	4.59704	2.66355	10	45	ribonucleoside triphosphate biosynthetic process	0.000456077		GO:0071496	0.000420214	2.4584	9.32747	21	200	cellular response to external stimulus	0.000591511
		GO:0019886	0.000245017	13.3411	0.65109	5	11	antigen processing and presentation of exogenous peptide antigen via MHC class II	0.000461208		GO:0032268	0.000422057	1.64192	42.0669	64	902	regulation of cellular protein metabolic process	0.000591511
		GO:0071704	0.00025834	1.33443	343.953	387	5811	organic substance metabolic process	0.000476935		GO:0019725	0.000427203	1.92565	20.707	37	444	cellular homeostasis	0.000591511
		GO:0002250	0.000283762	2.4963	9.76636	22	165	adaptive immune response	0.000513984		GO:0000041	0.000440238	4.55005	2.33187	9	50	transition metal ion transport	0.00059806
		GO:0007275	0.00029275	1.35699	176.09	215	2975	multicellular organismal development	0.000520445		GO:0006913	0.000470871	2.28032	11.4261	24	245	nucleocytoplasmic transport	0.000627828
		GO:0006112	0.000314431	4.0252	3.25545	11	55	energy reserve metabolic process	0.000548825		GO:0016192	0.000554001	1.75858	28.7286	47	616	vesicle-mediated transport	0.000725238
		GO:0044710	0.000331168	1.41349	112.698	146	1904	single-organism metabolic process	0.000554209		GO:0051169	0.000595147	2.2389	11.6127	24	249	nuclear transport	0.000765189
		GO:0022607	0.000336867	1.51306	68.5421	96	1158	cellular component assembly	0.000554209		GO:0032269	0.000646833	2.08206	14.5042	28	311	negative regulation of cellular protein metabolic process	0.000810395
		GO:0005977	0.00034638	4.3477	2.78193	10	47	glycogen metabolic process	0.000554209		GO:0007568	0.000659636	2.2645	11.0064	23	236	aging	0.000810395
		GO:0006073	0.00034638	4.3477	2.78193	10	47	cellular glucan metabolic process	0.000554209		GO:0051649	0.000664074	1.52754	58.0169	82	1244	establishment of localization in cell	0.000810395
		GO:0044042	0.00034638	4.3477	2.78193	10	47	glucan metabolic process	0.000554209		GO:0006984	0.000682617	5.56643	1.53903	7	33	ER-nucleus signaling pathway	0.00081914
		GO:0044085	0.000361346	1.49247	73.8692	102	1248	cellular component biogenesis	0.000561592		GO:0051128	0.000695063	1.56513	49.5755	72	1063	regulation of cellular component organization	0.000819451
		GO:0048856	0.000368011	1.34574	183.371	222	3098	anatomical structure development	0.000561592		GO:0051170	0.000728143	2.54068	7.7418	18	166	nuclear import	0.000819451
		GO:0016051	0.000368545	2.83394	6.74766	17	114	carbohydrate biosynthetic process	0.000561592		GO:0010563	0.000728516	2.29334	10.4001	22	223	negative regulation of phosphorus metabolic process	0.000819451
		GO:0006631	0.000407956	2.19577	13.4361	27	227	fatty acid metabolic process	0.000599641		GO:0045936	0.000728516	2.29334	10.4001	22	223	negative regulation of phosphate metabolic process	0.000819451
		GO:0035914	0.000408678	3.38068	4.43925	13	75	skeletal muscle cell differentiation	0.000599641		GO:0007275	0.000739782	1.37143	138.746	171	2975	multicellular organismal development	0.000819451
		GO:0050778	0.000412253	2.12693	14.8567	29	251	positive regulation of immune response	0.000599641		GO:0006098	0.000784016	13.7281	0.466373	4	10	pentose-phosphate shunt	0.000830135
		GO:0065003	0.000433958	1.60202	46.9969	70	794	macromolecular complex assembly	0.000616157		GO:0006740	0.000784016	13.7281	0.466373	4	10	NADPH regeneration	0.000830135
		GO:0002682	0.000439379	1.69332	35.5732	56	601	regulation of immune system process	0.000616157		GO:0034616	0.000784016	13.7281	0.466373	4	10	response to laminar fluid shear stress	0.000830135
		GO:0043933	0.000442863	1.54203	57.947	83	979	macromolecular complex subunit organization	0.000616157		GO:0031668	0.000866435	2.66905	6.57587	16	141	cellular response to extracellular stimulus	0.000904106
		GO:0034341	0.000509031	3.76716	3.43302	11	58	response to interferon-gamma	0.0006981		GO:0031669	0.000899549	2.88541	5.36329	14	115	cellular response to nutrient levels	0.00092525
		GO:0042060	0.000613834	2.09855	14.5016	28	245	wound healing	0.000823912		GO:0071702	0.000916346	1.49815	61.2348	85	1313	organic substance transport	0.000929252
		GO:2000404	0.000617934	10.0039	0.76947	5	13	regulation of T cell migration	0.000823912		GO:0030198	0.000967261	2.74105	6.01622	15	129	extracellular matrix organization	0.000967261
		GO:0043500	0.00064472	4.38205	2.48598	9	42	muscle adaptation	0.000845063
		GO:0001944	0.000651403	1.80448	25.0374	42	423	vasculature development	0.000845063
		GO:0002460	0.000683409	2.4346	9.05607	20	153	adaptive immune response based on somatic recombination of immune receptors built from immunoglobulin superfamily domains	0.000863254
		GO:0031099	0.000683409	2.4346	9.05607	20	153	regeneration	0.000863254
		GO:0043501	0.000702717	15.9875	0.47352	4	8	skeletal muscle adaptation	0.000876114
		GO:0007178	0.000723471	2.26051	11.1277	23	188	transmembrane receptor protein serine/threonine kinase signaling pathway	0.000890426
		GO:2000026	0.000754482	1.51058	58.9533	83	996	regulation of multicellular organismal development	0.000903541
		GO:0001775	0.000787148	1.73719	28.4112	46	480	cell activation	0.000903541
		GO:0051725	0.000789357	47.902	0.23676	3	4	protein de-ADP-ribosylation	0.000903541
		GO:2001179	0.000789357	47.902	0.23676	3	4	regulation of interleukin-10 secretion	0.000903541
		GO:0019882	0.000795376	3.54009	3.61059	11	61	antigen processing and presentation	0.000903541
		GO:0009142	0.000810006	3.82824	3.07788	10	52	nucleoside triphosphate biosynthetic process	0.000903541
		GO:0006754	0.000815208	4.75607	2.07165	8	35	ATP biosynthetic process	0.000903541
		GO:0003015	0.000818834	2.61596	7.22118	17	122	heart process	0.000903541
		GO:0060047	0.000818834	2.61596	7.22118	17	122	heart contraction	0.000903541
		GO:0016064	0.000853903	3.27509	4.20249	12	71	immunoglobulin mediated immune response	0.000931531
		GO:0090257	0.000968525	2.663	6.68847	16	113	regulation of muscle system process	0.000991314
		GO:0019724	0.000970777	3.22019	4.26168	12	72	B cell mediated immunity	0.000991314
		GO:0002455	0.000977092	5.34533	1.65732	7	28	humoral immune response mediated by circulating immunoglobulin	0.000991314
		GO:0005978	0.000977092	5.34533	1.65732	7	28	glycogen biosynthetic process	0.000991314
		GO:0009250	0.000977092	5.34533	1.65732	7	28	glucan biosynthetic process	0.000991314
		GO:0072676	0.000977092	5.34533	1.65732	7	28	lymphocyte migration	0.000991314
		GO:0055002	0.000986809	2.48677	7.99065	18	135	striated muscle cell development	0.000991314
		GO:0002253	0.000991314	2.29751	10.0031	21	169	activation of immune response	0.000991314

## Sheet: SD4
Notes		GOBPID	Pvalue	OddsRatio	Expected Count	Count	Term Size	Term	adj.Pvalue
		GO:0044710	1.1631e-22	2.32336	134.33	241	1904	single-organism metabolic process	2.82634e-20
		GO:0044281	2.05057e-17	2.24524	99.5483	182	1411	small molecule metabolic process	2.49144e-15
		GO:0055114	1.40967e-16	3.53372	25.7513	73	365	oxidation-reduction process	9.01498e-15
		GO:0043436	1.48395e-16	2.81023	45.0119	104	638	oxoacid metabolic process	9.01498e-15
		GO:0006082	2.76552e-16	2.76489	46.0702	105	653	organic acid metabolic process	1.34404e-14
		GO:0044255	6.23002e-16	2.97549	36.8279	90	522	cellular lipid metabolic process	2.52316e-14
		GO:0006629	7.71041e-16	2.60233	52.8431	114	749	lipid metabolic process	2.67661e-14
		GO:0019752	1.77413e-15	2.79174	41.9782	97	595	carboxylic acid metabolic process	5.38891e-14
		GO:0006631	5.68075e-14	4.01732	16.0152	51	227	fatty acid metabolic process	1.5338e-12
		GO:0032787	2.3253e-13	3.35001	22.2237	61	315	monocarboxylic acid metabolic process	5.65048e-12
		GO:0019395	8.64082e-12	7.55733	4.72696	24	67	fatty acid oxidation	1.90884e-10
		GO:0008152	1.02759e-11	1.69031	433.751	522	6148	metabolic process	2.08087e-10
		GO:0034440	1.78758e-11	7.22002	4.86806	24	69	lipid oxidation	3.3414e-10
		GO:0010033	1.05053e-10	1.82052	116.128	181	1646	response to organic substance	1.82342e-09
		GO:0030258	1.90307e-10	4.98616	7.61957	29	108	lipid modification	3.08298e-09
		GO:0044282	4.04153e-10	3.73658	12.4876	38	177	small molecule catabolic process	5.56775e-09
		GO:0044712	4.04153e-10	3.73658	12.4876	38	177	single-organism catabolic process	5.56775e-09
		GO:0009062	4.12426e-10	7.08224	4.30365	21	61	fatty acid catabolic process	5.56775e-09
		GO:0012501	6.53807e-10	1.92816	78.665	132	1115	programmed cell death	8.36185e-09
		GO:0006635	1.00436e-09	8.34877	3.31592	18	47	fatty acid beta-oxidation	1.2203e-08
		GO:0008219	1.74529e-09	1.87579	83.0392	136	1177	cell death	2.01956e-08
		GO:0006915	2.08696e-09	1.89902	77.6773	129	1101	apoptotic process	2.13636e-08
		GO:0072329	2.11239e-09	5.93765	5.07971	22	72	monocarboxylic acid catabolic process	2.13636e-08
		GO:0016265	2.18634e-09	1.86779	83.3214	136	1181	death	2.13636e-08
		GO:0014070	2.1979e-09	2.11423	50.7971	94	720	response to organic cyclic compound	2.13636e-08
		GO:0006979	2.34096e-09	2.98791	18.5551	47	263	response to oxidative stress	2.1879e-08
		GO:0010243	2.5447e-09	2.20362	43.6009	84	618	response to organonitrogen compound	2.2306e-08
		GO:1901615	2.57024e-09	2.83041	21.0949	51	299	organic hydroxy compound metabolic process	2.2306e-08
		GO:0009719	4.29724e-09	1.89923	73.797	123	1046	response to endogenous stimulus	3.60079e-08
		GO:1901700	4.61117e-09	1.90125	73.0914	122	1036	response to oxygen-containing compound	3.73505e-08
		GO:1901698	8.12362e-09	2.11972	46.1407	86	654	response to nitrogen compound	6.36787e-08
		GO:0008610	9.75415e-09	2.64288	23.2115	53	329	lipid biosynthetic process	7.40706e-08
		GO:0048545	1.19391e-08	2.45923	28.009	60	397	response to steroid hormone stimulus	8.79152e-08
		GO:0043603	1.33372e-08	4.39624	7.47847	26	106	cellular amide metabolic process	9.33135e-08
		GO:0044711	1.38124e-08	2.63851	22.7882	52	323	single-organism biosynthetic process	9.33135e-08
		GO:0033993	1.38242e-08	2.06421	48.8922	89	693	response to lipid	9.33135e-08
		GO:0006091	2.26279e-08	3.13961	14.322	38	203	generation of precursor metabolites and energy	1.4861e-07
		GO:0097305	2.98584e-08	2.594	22.6471	51	321	response to alcohol	1.89521e-07
		GO:0044242	3.04169e-08	4.18523	7.76067	26	110	cellular lipid catabolic process	1.89521e-07
		GO:0016054	4.80943e-08	3.70613	9.52446	29	135	organic acid catabolic process	2.85047e-07
		GO:0046395	4.80943e-08	3.70613	9.52446	29	135	carboxylic acid catabolic process	2.85047e-07
		GO:1901617	9.16489e-08	3.6787	9.24226	28	131	organic hydroxy compound biosynthetic process	5.30255e-07
		GO:0016042	1.20378e-07	3.19957	12.2054	33	173	lipid catabolic process	6.80274e-07
		GO:0070887	1.74774e-07	1.72015	86.849	133	1231	cellular response to chemical stimulus	9.6523e-07
		GO:0044237	1.85308e-07	1.47002	380.626	449	5395	cellular metabolic process	1.00067e-06
		GO:0009605	1.92826e-07	1.79635	69.8461	112	990	response to external stimulus	1.01189e-06
		GO:0009725	1.95716e-07	1.96515	47.9045	84	679	response to hormone stimulus	1.01189e-06
		GO:0044283	2.55373e-07	2.46883	22.1532	48	314	small molecule biosynthetic process	1.29282e-06
		GO:0071704	2.69082e-07	1.46806	409.975	477	5811	organic substance metabolic process	1.33443e-06
		GO:0006518	2.78007e-07	4.91007	5.00916	19	71	peptide metabolic process	1.35111e-06
		GO:0006950	2.94293e-07	1.57782	136.447	190	1934	response to stress	1.40222e-06
		GO:0006066	3.67192e-07	2.8101	15.2391	37	216	alcohol metabolic process	1.71592e-06
		GO:0007568	4.6477e-07	2.69385	16.6502	39	236	aging	2.13093e-06
		GO:0071310	6.61341e-07	1.75236	69.9166	110	991	cellular response to organic substance	2.97603e-06
		GO:0010941	1.177e-06	1.74887	66.6712	105	945	regulation of cell death	5.12213e-06
		GO:0009628	1.18041e-06	1.82763	54.6775	90	775	response to abiotic stimulus	5.12213e-06
		GO:0016126	1.24311e-06	7.63136	2.3282	12	33	sterol biosynthetic process	5.24217e-06
		GO:0042981	1.25122e-06	1.76967	62.7204	100	889	regulation of apoptotic process	5.24217e-06
		GO:0001944	1.42678e-06	2.13577	29.8433	57	423	vasculature development	5.87642e-06
		GO:0097193	1.60034e-06	3.03837	11.1472	29	158	intrinsic apoptotic signaling pathway	6.48139e-06
		GO:0072358	1.85222e-06	1.89442	45.0825	77	639	cardiovascular system development	7.25952e-06
		GO:0072359	1.85222e-06	1.89442	45.0825	77	639	circulatory system development	7.25952e-06
		GO:0016125	2.02985e-06	4.1819	5.64413	19	80	sterol metabolic process	7.78984e-06
		GO:0009611	2.08095e-06	1.89567	44.4475	76	630	response to wounding	7.78984e-06
		GO:0043067	2.0837e-06	1.74565	63.4259	100	899	regulation of programmed cell death	7.78984e-06
		GO:0034599	2.27593e-06	3.40308	8.39564	24	119	cellular response to oxidative stress	8.37957e-06
		GO:0005975	2.4797e-06	2.03746	33.3003	61	472	carbohydrate metabolic process	8.99354e-06
		GO:0033036	2.52598e-06	1.62843	88.5422	130	1255	macromolecule localization	9.02667e-06
		GO:2000145	3.41427e-06	2.18118	25.6102	50	363	regulation of cell motility	1.20242e-05
		GO:1901564	3.79642e-06	1.65485	77.4656	116	1098	organonitrogen compound metabolic process	1.3179e-05
		GO:0045333	4.0791e-06	4.38155	4.86806	17	69	cellular respiration	1.39609e-05
		GO:0015980	4.18839e-06	3.26428	8.67784	24	123	energy derivation by oxidation of organic compounds	1.41358e-05
		GO:0044092	4.62392e-06	1.95739	36.193	64	513	negative regulation of molecular function	1.5392e-05
		GO:0006749	4.98894e-06	6.40781	2.61041	12	37	glutathione metabolic process	1.63826e-05
		GO:0019318	5.06922e-06	2.83767	11.7821	29	167	hexose metabolic process	1.64243e-05
		GO:0051179	6.28054e-06	1.4251	211.302	265	2995	localization	2.00812e-05
		GO:0097190	6.88272e-06	2.11827	26.2452	50	372	apoptotic signaling pathway	2.17208e-05
		GO:0044238	7.04644e-06	1.39121	394.595	453	5593	primary metabolic process	2.19524e-05
		GO:0001568	7.45432e-06	2.06236	28.5028	53	404	blood vessel development	2.29291e-05
		GO:0009056	7.59618e-06	1.58313	91.2938	131	1294	catabolic process	2.2958e-05
		GO:0040012	7.65268e-06	2.07571	27.7973	52	394	regulation of locomotion	2.2958e-05
		GO:0045471	8.07529e-06	3.03313	9.59502	25	136	response to ethanol	2.3738e-05
		GO:0046165	8.10805e-06	3.44039	7.26681	21	103	alcohol biosynthetic process	2.3738e-05
		GO:0006790	8.54632e-06	2.944	10.23	26	145	sulfur compound metabolic process	2.47233e-05
		GO:1901701	9.29968e-06	1.90841	36.969	64	524	cellular response to oxygen-containing compound	2.65861e-05
		GO:0071702	9.93805e-06	1.57021	92.6342	132	1313	organic substance transport	2.80808e-05
		GO:0008104	1.00775e-05	1.62297	76.5485	113	1085	protein localization	2.81475e-05
		GO:0051384	1.02914e-05	2.66501	12.8404	30	182	response to glucocorticoid stimulus	2.84184e-05
		GO:0006695	1.17487e-05	7.40205	1.97544	10	28	cholesterol biosynthetic process	3.20779e-05
		GO:0031960	1.25989e-05	2.58476	13.6165	31	193	response to corticosteroid stimulus	3.40171e-05
		GO:0005996	1.43213e-05	2.61264	13.052	30	185	monosaccharide metabolic process	3.82425e-05
		GO:0034613	1.53854e-05	1.78272	46.1407	75	654	cellular protein localization	4.06376e-05
		GO:0070727	1.71221e-05	1.77621	46.2818	75	656	cellular macromolecule localization	4.47383e-05
		GO:0044262	1.8297e-05	2.6771	11.9232	28	169	cellular carbohydrate metabolic process	4.72998e-05
		GO:0051348	2.18382e-05	2.90791	9.52446	24	135	negative regulation of transferase activity	5.58598e-05
		GO:0030334	2.2955e-05	2.07769	24.4814	46	347	regulation of cell migration	5.81048e-05
		GO:0008202	2.34922e-05	2.49095	14.0398	31	199	steroid metabolic process	5.85903e-05
		GO:0009991	2.3629e-05	2.00856	27.4446	50	389	response to extracellular stimulus	5.85903e-05
		GO:0010035	2.44303e-05	1.99077	28.2206	51	400	response to inorganic substance	5.99653e-05
		GO:0001933	2.55345e-05	2.62055	12.1349	28	172	negative regulation of protein phosphorylation	6.14345e-05
		GO:0006644	2.55345e-05	2.62055	12.1349	28	172	phospholipid metabolic process	6.14345e-05
		GO:0001101	2.81475e-05	3.23245	7.26681	20	103	response to acid	6.70573e-05
		GO:0048514	2.85929e-05	2.05656	24.6931	46	350	blood vessel morphogenesis	6.71708e-05
		GO:0051270	2.8748e-05	1.96265	29.1378	52	413	regulation of cellular component movement	6.71708e-05
		GO:0009314	2.9062e-05	2.22775	18.9784	38	269	response to radiation	6.72577e-05
		GO:0022900	2.98216e-05	4.69103	3.52758	13	50	electron transport chain	6.83646e-05
		GO:0033554	3.01177e-05	1.64195	62.5087	94	886	cellular response to stress	6.83981e-05
		GO:0015031	3.18407e-05	1.6757	56.018	86	794	protein transport	7.16416e-05
		GO:0048008	3.26945e-05	6.34273	2.1871	10	31	platelet-derived growth factor receptor signaling pathway	7.28877e-05
		GO:0016477	3.30534e-05	1.74941	45.5763	73	646	cell migration	7.3018e-05
		GO:0006796	3.40251e-05	1.47027	120.432	161	1707	phosphate-containing compound metabolic process	7.44874e-05
		GO:0044248	3.71282e-05	1.57151	77.1129	111	1093	cellular catabolic process	8.05548e-05
		GO:0048870	3.9556e-05	1.71269	49.0334	77	695	cell motility	8.43168e-05
		GO:0051674	3.9556e-05	1.71269	49.0334	77	695	localization of cell	8.43168e-05
		GO:0045184	4.02235e-05	1.6488	58.84	89	834	establishment of protein localization	8.49939e-05
		GO:0032502	4.66095e-05	1.3635	236.559	286	3353	developmental process	9.76388e-05
		GO:0006886	5.2897e-05	1.88625	31.3249	54	444	intracellular protein transport	0.000109863
		GO:0008203	5.36322e-05	3.62721	5.29137	16	75	cholesterol metabolic process	0.000110446
		GO:0019637	5.67392e-05	1.64879	56.0885	85	795	organophosphate metabolic process	0.000115862
		GO:0007005	5.94821e-05	2.39285	14.0398	30	199	mitochondrion organization	0.000120402
		GO:0009409	5.99534e-05	5.79005	2.3282	10	33	response to cold	0.000120402
		GO:0072594	6.47713e-05	2.27262	16.1563	33	229	establishment of protein localization to organelle	0.000129012
		GO:0006605	6.58879e-05	2.15661	18.9784	37	269	protein targeting	0.000130169
		GO:1901652	6.69855e-05	2.06462	21.871	41	310	response to peptide	0.00013127
		GO:0006793	6.84815e-05	1.44421	122.901	162	1742	phosphorus metabolic process	0.000133128
		GO:0033673	7.13977e-05	2.81204	8.96005	22	127	negative regulation of kinase activity	0.000137696
		GO:0032269	7.2081e-05	2.05677	21.9415	41	311	negative regulation of cellular protein metabolic process	0.000137919
		GO:0044723	7.78026e-05	1.94545	26.4568	47	375	single-organism carbohydrate metabolic process	0.000147703
		GO:0034097	8.30614e-05	1.93934	26.5274	47	376	response to cytokine stimulus	0.000156464
		GO:0008630	8.64424e-05	3.64443	4.93861	15	70	intrinsic apoptotic signaling pathway in response to DNA damage	0.000161147
		GO:0010648	8.68736e-05	1.72881	42.1193	67	597	negative regulation of cell communication	0.000161147
		GO:0042326	8.79127e-05	2.41606	12.9815	28	184	negative regulation of phosphorylation	0.000161839
		GO:0040011	8.92994e-05	1.61902	57.6406	86	817	locomotion	0.000163156
		GO:0006006	9.06003e-05	2.62107	10.3711	24	147	glucose metabolic process	0.000164298
		GO:0044767	0.000104646	1.35681	204.882	250	2904	single-organism developmental process	0.000188362
		GO:1901576	0.000112925	1.35082	212.642	258	3014	organic substance biosynthetic process	0.000201303
		GO:0070482	0.000113492	2.09196	19.4722	37	276	response to oxygen levels	0.000201303
		GO:0060548	0.000119284	1.73699	39.3678	63	558	negative regulation of cell death	0.000210043
		GO:0042493	0.000121092	1.82922	31.5366	53	447	response to drug	0.000211693
		GO:0009968	0.000125575	1.73331	39.4383	63	559	negative regulation of signal transduction	0.000217962
		GO:0023057	0.000132048	1.70739	41.9076	66	594	negative regulation of signaling	0.000227572
		GO:0016053	0.000135364	2.26981	14.6747	30	208	organic acid biosynthetic process	0.000230025
		GO:0046394	0.000135364	2.26981	14.6747	30	208	carboxylic acid biosynthetic process	0.000230025
		GO:0022603	0.000139134	1.75896	36.4046	59	516	regulation of anatomical structure morphogenesis	0.000234788
		GO:0065008	0.000144722	1.40448	134.612	173	1908	regulation of biological quality	0.000242533
		GO:0031400	0.000150023	2.18937	16.1563	32	229	negative regulation of protein modification process	0.000249696
		GO:0006643	0.000157526	3.11461	6.34964	17	90	membrane lipid metabolic process	0.0002604
		GO:0048585	0.000159692	1.64454	48.6806	74	690	negative regulation of response to stimulus	0.000262197
		GO:0033365	0.000173533	1.98123	22.0826	40	313	protein localization to organelle	0.00028301
		GO:0000302	0.000176881	2.55047	10.1594	23	144	response to reactive oxygen species	0.000286547
		GO:0065009	0.000180853	1.46944	91.4349	124	1296	regulation of molecular function	0.000291041
		GO:0006469	0.000204002	2.73361	8.32509	20	118	negative regulation of protein kinase activity	0.000326135
		GO:0052547	0.000208207	2.17433	15.733	31	223	regulation of peptidase activity	0.000330681
		GO:0006577	0.000222129	9.95026	0.987722	6	14	amino-acid betaine metabolic process	0.000350502
		GO:2000147	0.000224389	2.22943	14.3925	29	204	positive regulation of cell motility	0.000351784
		GO:0051094	0.000230075	1.66248	43.5303	67	617	positive regulation of developmental process	0.000358386
		GO:0009058	0.000242757	1.32795	216.876	260	3074	biosynthetic process	0.000375732
		GO:0006633	0.00025421	3.09845	5.99688	16	85	fatty acid biosynthetic process	0.000388513
		GO:0032496	0.000254212	2.06465	18.0612	34	256	response to lipopolysaccharide	0.000388513
		GO:0051338	0.000268939	1.79417	30.1961	50	428	regulation of transferase activity	0.000408451
		GO:0044765	0.000280514	1.37712	139.974	177	1984	single-organism transport	0.000423385
		GO:0051248	0.000292852	1.8763	24.9047	43	353	negative regulation of protein metabolic process	0.000439278
		GO:0022904	0.000294678	5.9061	1.83434	8	26	respiratory electron transport chain	0.000439305
		GO:0071495	0.000318419	1.68068	39.1561	61	555	cellular response to endogenous stimulus	0.000469114
		GO:0009437	0.000322395	13.2536	0.705516	5	10	carnitine metabolic process	0.000469114
		GO:0014067	0.000322395	13.2536	0.705516	5	10	negative regulation of phosphatidylinositol 3-kinase cascade	0.000469114
		GO:0050872	0.000322395	13.2536	0.705516	5	10	white fat cell differentiation	0.000469114
		GO:0010745	0.000328714	26.4804	0.42331	4	6	negative regulation of macrophage derived foam cell differentiation	0.000469868
		GO:0033539	0.000328714	26.4804	0.42331	4	6	fatty acid beta-oxidation using acyl-CoA dehydrogenase	0.000469868
		GO:1902176	0.000328714	26.4804	0.42331	4	6	negative regulation of intrinsic apoptotic signaling pathway in response to oxidative stress	0.000469868
		GO:0006810	0.000331243	1.34826	166.22	205	2356	transport	0.000470714
		GO:0042325	0.000337978	1.63004	44.9414	68	637	regulation of phosphorylation	0.00047733
		GO:0019748	0.000341151	4.98686	2.3282	9	33	secondary metabolic process	0.00047733
		GO:0048731	0.000341792	1.33184	189.643	230	2688	system development	0.00047733
		GO:0071409	0.000349902	Inf	0.211655	3	3	cellular response to cycloheximide	0.000485863
		GO:0031667	0.000354714	1.84276	25.8924	44	367	response to nutrient levels	0.000489747
		GO:0016051	0.000364003	2.67617	8.04288	19	114	carbohydrate biosynthetic process	0.000499733
		GO:0052548	0.000369152	2.15423	14.8158	29	210	regulation of endopeptidase activity	0.000503955
		GO:0007275	0.000394161	1.31736	209.891	251	2975	multicellular organismal development	0.00053509
		GO:0051272	0.000400017	2.14217	14.8864	29	211	positive regulation of cellular component movement	0.00053861
		GO:0030335	0.000401187	2.17494	14.1809	28	201	positive regulation of cell migration	0.00053861
		GO:0043280	0.000410634	3.08069	5.64413	15	80	positive regulation of cysteine-type endopeptidase activity involved in apoptotic process	0.000548263
		GO:0040017	0.00043314	2.13026	14.9569	29	212	positive regulation of locomotion	0.000566862
		GO:0032640	0.000433895	3.63396	3.95089	12	56	tumor necrosis factor production	0.000566862
		GO:0032680	0.000433895	3.63396	3.95089	12	56	regulation of tumor necrosis factor production	0.000566862
		GO:0071706	0.000433895	3.63396	3.95089	12	56	tumor necrosis factor superfamily cytokine production	0.000566862
		GO:0010952	0.000453064	2.80476	6.91406	17	98	positive regulation of peptidase activity	0.000588742
		GO:0007167	0.000470521	1.71566	33.3003	53	472	enzyme linked receptor protein signaling pathway	0.000606927
		GO:0043627	0.000472054	2.14965	14.322	28	203	response to estrogen stimulus	0.000606927
		GO:0051246	0.000485614	1.47434	74.3614	102	1054	regulation of protein metabolic process	0.000621075
		GO:0007507	0.000490343	1.86851	23.2115	40	329	heart development	0.00062384
		GO:0019216	0.000511489	2.20869	12.9815	26	184	regulation of lipid metabolic process	0.000645164
		GO:0051641	0.000513042	1.41002	100.889	132	1430	cellular localization	0.000645164
		GO:0006694	0.000515069	2.67394	7.61957	18	108	steroid biosynthetic process	0.000645164
		GO:0046907	0.0005207	1.5429	55.6652	80	789	intracellular transport	0.000646481
		GO:0042474	0.000524102	7.95864	1.12883	6	16	middle ear morphogenesis	0.000646481
		GO:0090181	0.000524102	7.95864	1.12883	6	16	regulation of cholesterol metabolic process	0.000646481
		GO:0009612	0.000542414	2.28236	11.641	24	165	response to mechanical stimulus	0.00066569
		GO:0048856	0.00054802	1.30417	218.569	259	3098	anatomical structure development	0.000666537
		GO:0051385	0.000549811	4.60235	2.46931	9	35	response to mineralocorticoid stimulus	0.000666537
		GO:0002237	0.000556576	1.965	18.8373	34	267	response to molecule of bacterial origin	0.000666537
		GO:0006107	0.000556819	11.0436	0.776067	5	11	oxaloacetate metabolic process	0.000666537
		GO:1900407	0.000556819	11.0436	0.776067	5	11	regulation of cellular response to oxidative stress	0.000666537
		GO:0006099	0.000564753	6.19511	1.55213	7	22	tricarboxylic acid cycle	0.00066739
		GO:0008654	0.000565771	2.84888	6.42019	16	91	phospholipid biosynthetic process	0.00066739
		GO:0043200	0.000565771	2.84888	6.42019	16	91	response to amino acid stimulus	0.00066739
		GO:0010038	0.000573717	1.94023	19.6133	35	278	response to metal ion	0.000670255
		GO:0016049	0.000573717	1.94023	19.6133	35	278	cell growth	0.000670255
		GO:0010942	0.000610946	1.87703	21.9415	38	311	positive regulation of cell death	0.000710334
		GO:0032268	0.000615627	1.49996	63.6375	89	902	regulation of cellular protein metabolic process	0.000710498
		GO:0036293	0.000616934	1.97393	18.2023	33	258	response to decreased oxygen levels	0.000710498
		GO:0043068	0.000627781	1.90972	20.46	36	290	positive regulation of programmed cell death	0.000719579
		GO:0006928	0.000641218	1.50098	62.8615	88	891	cellular component movement	0.00073153
		GO:0045444	0.00064586	2.61529	7.76067	18	110	fat cell differentiation	0.000732534
		GO:0006575	0.000648127	2.40283	9.73612	21	138	cellular modified amino acid metabolic process	0.000732534
		GO:0043066	0.000658933	1.6625	36.193	56	513	negative regulation of apoptotic process	0.0007413
		GO:0034614	0.000664083	3.06102	5.29137	14	75	cellular response to reactive oxygen species	0.000743449
		GO:0051234	0.000666993	1.32425	169.253	206	2399	establishment of localization	0.000743449
		GO:0051412	0.000670022	5.06087	2.046	8	29	response to corticosterone stimulus	0.000743449
		GO:0006665	0.000699213	3.20882	4.72696	13	67	sphingolipid metabolic process	0.000772313
		GO:0043281	0.000714118	2.38223	9.80667	21	139	regulation of cysteine-type endopeptidase activity involved in apoptotic process	0.000785206
		GO:0071871	0.000724128	17.6519	0.493861	4	7	response to epinephrine stimulus	0.000789072
		GO:1902175	0.000724128	17.6519	0.493861	4	7	regulation of intrinsic apoptotic signaling pathway in response to oxidative stress	0.000789072
		GO:0033108	0.000761994	7.23441	1.19938	6	17	mitochondrial respiratory chain complex assembly	0.000826628
		GO:2001056	0.000800559	2.85922	5.99688	15	85	positive regulation of cysteine-type endopeptidase activity	0.000864603
		GO:0071496	0.000827612	2.09444	14.1103	27	200	cellular response to external stimulus	0.000889866
		GO:0043086	0.000831604	1.75829	26.9507	44	382	negative regulation of catalytic activity	0.000890219
		GO:0046486	0.000838138	2.20309	11.9938	24	170	glycerolipid metabolic process	0.000893279
		GO:0072330	0.000865251	2.46634	8.60729	19	122	monocarboxylic acid biosynthetic process	0.000916802
		GO:2001233	0.000869316	1.97476	17.0735	31	242	regulation of apoptotic signaling pathway	0.000916802
		GO:0043069	0.000871528	1.63994	36.6163	56	519	negative regulation of programmed cell death	0.000916802
		GO:0032373	0.000899351	9.46499	0.846619	5	12	positive regulation of sterol transport	0.000933513
		GO:0032376	0.000899351	9.46499	0.846619	5	12	positive regulation of cholesterol transport	0.000933513
		GO:0045540	0.000899351	9.46499	0.846619	5	12	regulation of cholesterol biosynthetic process	0.000933513
		GO:0043065	0.00090278	1.88457	20.1072	35	285	positive regulation of apoptotic process	0.000933513
		GO:0045834	0.00092044	2.70356	6.7024	16	95	positive regulation of lipid metabolic process	0.000947741
		GO:0006818	0.000934775	3.0936	4.86806	13	69	hydrogen transport	0.00095844
		GO:0048168	0.000954415	3.80038	3.17482	10	45	regulation of neuronal synaptic plasticity	0.000974466
		GO:0010563	0.00099153	2.00725	15.733	29	223	negative regulation of phosphorus metabolic process	0.000996052
		GO:0045936	0.00099153	2.00725	15.733	29	223	negative regulation of phosphate metabolic process	0.000996052
		GO:0051239	0.000995456	1.36494	113.376	144	1607	regulation of multicellular organismal process	0.000996052
		GO:0009791	0.000996052	2.91667	5.50302	14	78	post-embryonic development	0.000996052
		GO:0034612	0.000996052	2.91667	5.50302	14	78	response to tumor necrosis factor	0.000996052

## Sheet: SD5
Notes		GOBPID	Pvalue	OddsRatio	Expected Count	Count	Term Size	Term	adj.Pvalue
		GO:0006412	8.03463e-13	4.13899	12.4746	43	337	translation	2.41039e-11
		GO:0008152	2.67136e-12	2.12576	227.579	294	6148	metabolic process	4.00703e-11
		GO:0044237	8.99055e-12	2.02224	199.705	266	5395	cellular metabolic process	8.99055e-11
		GO:0044238	1.91703e-11	2.00949	207.034	272	5593	primary metabolic process	1.43777e-10
		GO:0071704	3.11881e-11	2.00848	215.104	279	5811	organic substance metabolic process	1.87128e-10
		GO:0010467	1.36722e-08	1.85644	93.171	142	2517	gene expression	6.83611e-08
		GO:0043170	1.26744e-07	1.69715	170.906	222	4617	macromolecule metabolic process	5.4319e-07
		GO:0044260	2.08403e-07	1.68545	149.547	199	4040	cellular macromolecule metabolic process	7.58918e-07
		GO:1901576	2.27675e-07	1.72128	111.568	158	3014	organic substance biosynthetic process	7.58918e-07
		GO:0009058	2.9205e-07	1.70933	113.789	160	3074	biosynthetic process	8.76149e-07
		GO:0044249	7.11004e-07	1.68551	109.828	154	2967	cellular biosynthetic process	1.9391e-06
		GO:0009059	3.20207e-06	1.67259	89.9875	129	2431	macromolecule biosynthetic process	8.00518e-06
		GO:0022613	8.64752e-06	3.7234	5.47847	18	148	ribonucleoprotein complex biogenesis	1.99558e-05
		GO:0034645	9.84224e-06	1.63594	87.4704	124	2363	cellular macromolecule biosynthetic process	2.10905e-05
		GO:0044267	6.08279e-05	1.57616	81.8809	114	2212	cellular protein metabolic process	0.000118382
		GO:0006091	6.3137e-05	2.93915	7.51439	20	203	generation of precursor metabolites and energy	0.000118382
		GO:0034641	6.97783e-05	1.50899	117.602	153	3177	cellular nitrogen compound metabolic process	0.000123138
		GO:0006807	7.8228e-05	1.49605	126.264	162	3411	nitrogen compound metabolic process	0.00013038
		GO:0008631	0.000149704	13.1579	0.55525	5	15	intrinsic apoptotic signaling pathway in response to oxidative stress	0.000236375
		GO:0019538	0.000191893	1.48703	103.165	135	2787	protein metabolic process	0.00028784
		GO:0042254	0.00023262	3.7545	3.59062	12	97	ribosome biogenesis	0.000332314
		GO:0006979	0.000305385	2.45398	9.73539	22	263	response to oxidative stress	0.000416433
		GO:0032364	0.000476238	39.3067	0.185083	3	5	oxygen homeostasis	0.000597296
		GO:0046483	0.000477836	1.43621	113.604	144	3069	heterocycle metabolic process	0.000597296
		GO:0044710	0.000628259	1.50017	70.4798	96	1904	single-organism metabolic process	0.000714611
		GO:0097190	0.000645868	2.11014	13.7702	27	372	apoptotic signaling pathway	0.000714611
		GO:2001233	0.00066241	2.41366	8.95804	20	242	regulation of apoptotic signaling pathway	0.000714611
		GO:0006139	0.00066697	1.42621	109.754	139	2965	nucleobase-containing compound metabolic process	0.000714611
		GO:0030574	0.000722729	13.1275	0.4442	4	12	collagen catabolic process	0.000747651
		GO:0022618	0.000760918	4.10598	2.48012	9	67	ribonucleoprotein complex assembly	0.000760918

## Sheet: SD6
		Gene Ontology Metabolic Function Annotation for consensus genes differentially expressed between native tissue and monolayer
		GOMFID	Pvalue	OddsRatio	Expected Count	Count	Term Size	Term	adj.Pvalue
		GO:0005488	6.92065e-06	1.50136	398.222	447	7437	binding	0.000102261
		GO:0005515	1.20307e-05	1.43861	213.595	263	3989	protein binding	0.000102261
		GO:0051015	2.74443e-05	4.58263	3.42695	13	64	actin filament binding	0.000155518
		GO:0003779	0.00010081	2.41414	12.3156	27	230	actin binding	0.000317292
		GO:0004576	0.000111985	35.58	0.321277	4	6	oligosaccharyl transferase activity	0.000317292
		GO:0004579	0.000111985	35.58	0.321277	4	6	dolichyl-diphosphooligosaccharide-protein glycotransferase activity	0.000317292
		GO:0003824	0.000200079	1.35931	210.704	252	3935	catalytic activity	0.000485905
		GO:0042802	0.000230706	1.68795	40.2667	63	752	identical protein binding	0.00049025
		GO:0008092	0.000368381	1.8322	25.8628	44	483	cytoskeletal protein binding	0.000695831
		GO:0016491	0.000453969	1.76441	29.2362	48	546	oxidoreductase activity	0.000771747
		GO:0005178	0.000590706	3.97718	2.94504	10	55	integrin binding	0.000824005
		GO:0001540	0.000624585	7.1311	1.12447	6	21	beta-amyloid binding	0.000824005
		GO:0042277	0.000630122	2.38257	9.6383	21	180	peptide binding	0.000824005
		GO:0016504	0.000820334	6.68478	1.17801	6	22	peptidase activator activity	0.000995502
		GO:0005080	0.000906737	4.60922	2.0883	8	39	protein kinase C binding	0.000995502
		GO:0033218	0.000967797	2.29462	9.95957	21	186	amide binding	0.000995502
		GO:0032403	0.000995502	1.88186	19.3837	34	362	protein complex binding	0.000995502
		Gene Ontology Metabolic Function Annotation for consensus genes differentially expressed between native tissue and three-dimensional cultures
		GOMFID	Pvalue	OddsRatio	Expected Count	Count	Term Size	Term	adj.Pvalue
		GO:0005488	5.86152e-09	2.17453	206.364	252	7437	binding	9.96458e-08
		GO:0016491	5.06064e-05	2.31591	15.1505	32	546	oxidoreductase activity	0.000318384
		GO:0071813	7.4914e-05	14.8201	0.47172	5	17	lipoprotein particle binding	0.000318384
		GO:0071814	7.4914e-05	14.8201	0.47172	5	17	protein-lipid complex binding	0.000318384
		GO:0005539	0.000103687	4.08487	3.27429	12	118	glycosaminoglycan binding	0.000341756
		GO:0048037	0.00012062	3.07621	6.04911	17	218	cofactor binding	0.000341756
		GO:0050662	0.000175594	3.39952	4.52296	14	163	coenzyme binding	0.000426442
		GO:0022884	0.000241348	17.733	0.332979	4	12	macromolecule transmembrane transporter activity	0.000512864
		GO:0097367	0.000321977	3.57354	3.69051	12	133	carbohydrate derivative binding	0.000579742
		GO:0030169	0.000341025	15.7612	0.360727	4	13	low-density lipoprotein particle binding	0.000579742
		GO:0015450	0.000397715	35.3677	0.166489	3	6	P-P-bond-hydrolysis-driven protein transmembrane transporter activity	0.00061465
		GO:0005515	0.000755846	1.45715	110.688	138	3989	protein binding	0.000854284
		GO:0004051	0.000767572	Inf	0.0554965	2	2	arachidonate 5-lipoxygenase activity	0.000854284
		GO:0070538	0.000767572	Inf	0.0554965	2	2	oleic acid binding	0.000854284
		GO:0043167	0.000803919	1.45607	107.968	135	3891	ion binding	0.000854284
		GO:0030246	0.000835301	2.87082	5.27216	14	190	carbohydrate binding	0.000854284
		GO:0008201	0.000854284	3.9788	2.49734	9	90	heparin binding	0.000854284

## Sheet: SD7
		Gene Ontology Cellular Compartment Annotation for consensus genes differentially expressed between native tissue and monolayer
		GOCCID	Pvalue	OddsRatio	Expected Count	Count	Term Size	Term	adj.Pvalue
		GO:0005737	6.68821e-24	2.32368	335.706	459	6034	cytoplasm	3.14346e-22
		GO:0044444	2.24113e-21	2.14974	236.452	352	4250	cytoplasmic part	5.26667e-20
		GO:0005622	1.08665e-18	2.36512	448.423	545	8060	intracellular	1.70242e-17
		GO:0044424	9.81037e-18	2.25674	438.465	534	7881	intracellular part	1.15272e-16
		GO:0043229	3.9179e-13	1.85191	381.271	468	6853	intracellular organelle	3.42457e-12
		GO:0043226	4.3718e-13	1.85239	383.608	470	6895	organelle	3.42457e-12
		GO:0043227	3.40334e-12	1.76736	343.995	429	6183	membrane-bounded organelle	2.2851e-11
		GO:0043231	6.45245e-12	1.75215	342.048	426	6148	intracellular membrane-bounded organelle	3.79081e-11
		GO:0005783	1.20277e-09	2.18596	46.4558	89	835	endoplasmic reticulum	6.28111e-09
		GO:0044422	4.29411e-09	1.61729	206.464	275	3711	organelle part	2.01823e-08
		GO:0044446	1.81186e-08	1.58826	201.791	267	3627	intracellular organelle part	7.74157e-08
		GO:0031090	2.06942e-08	1.82133	79.8928	128	1436	organelle membrane	8.10523e-08
		GO:0012505	6.52793e-08	1.9881	49.6826	88	893	endomembrane system	2.3601e-07
		GO:0044432	1.12036e-07	2.36393	26.1488	55	470	endoplasmic reticulum part	3.7612e-07
		GO:0042175	6.21298e-07	2.34211	23.367	49	420	nuclear outer membrane-endoplasmic reticulum membrane network	1.94673e-06
		GO:0005789	6.82629e-07	2.35617	22.755	48	409	endoplasmic reticulum membrane	2.00522e-06
		GO:0005829	4.16399e-06	1.78982	52.2975	85	940	cytosol	1.15122e-05
		GO:0033116	1.90289e-05	11.9992	0.945806	7	17	endoplasmic reticulum-Golgi intermediate compartment membrane	4.96866e-05
		GO:0031012	2.06493e-05	2.33897	16.5238	35	297	extracellular matrix	5.108e-05
		GO:0031982	2.9349e-05	1.78214	42.1718	69	758	vesicle	6.89701e-05
		GO:0044391	5.5297e-05	3.54391	5.22975	16	94	ribosomal subunit	0.00012376
		GO:0005773	6.05504e-05	2.33099	14.6322	31	263	vacuole	0.000124945
		GO:0005794	6.16533e-05	1.75562	40.7809	66	733	Golgi apparatus	0.000124945
		GO:0031988	6.38019e-05	1.78544	37.6653	62	677	membrane-bounded vesicle	0.000124945
		GO:0044420	7.27161e-05	3.04542	7.06573	19	127	extracellular matrix part	0.000136706
		GO:0000323	0.000104707	2.45623	11.6835	26	210	lytic vacuole	0.000176731
		GO:0005764	0.000104707	2.45623	11.6835	26	210	lysosome	0.000176731
		GO:0042470	0.000109047	3.92933	3.8945	13	70	melanosome	0.000176731
		GO:0048770	0.000109047	3.92933	3.8945	13	70	pigment granule	0.000176731
		GO:0001726	0.000136607	3.40514	5.06284	15	91	ruffle	0.000214017
		GO:0015934	0.000143622	4.90933	2.5036	10	45	large ribosomal subunit	0.00021775
		GO:0031410	0.00016962	1.73098	37.3872	60	672	cytoplasmic vesicle	0.00024913
		GO:0016023	0.000219362	1.75452	33.7708	55	607	cytoplasmic membrane-bounded vesicle	0.000312424
		GO:0005774	0.000266513	3.03407	5.95302	16	107	vacuolar membrane	0.000368415
		GO:0031252	0.000284803	2.3783	11.0715	24	199	cell leading edge	0.000379019
		GO:0008250	0.000290312	22.7648	0.38945	4	7	oligosaccharyltransferase complex	0.000379019
		GO:0005578	0.000343051	2.25643	12.5737	26	226	proteinaceous extracellular matrix	0.000435767
		GO:0005739	0.000394231	1.51817	64.4817	91	1159	mitochondrion	0.000487601
		GO:0032587	0.000439328	5.27493	1.89161	8	34	ruffle membrane	0.000529447
		GO:0044421	0.000462226	1.6119	44.5642	67	801	extracellular region part	0.000543115
		GO:0044437	0.000499827	2.84485	6.28683	16	113	vacuolar part	0.000572973
		GO:0042613	0.000555075	17.0721	0.445085	4	8	MHC class II protein complex	0.000621156
		GO:0031967	0.000713522	1.69345	32.213	51	579	organelle envelope	0.000779896
		GO:0030027	0.000788314	3.10651	4.72903	13	85	lamellipodium	0.000837346
		GO:0031975	0.000801714	1.68341	32.38	51	582	envelope	0.000837346
		GO:0005840	0.000824894	2.18754	11.906	24	214	ribosome	0.000842826
		GO:0005791	0.000922577	3.73166	3.1156	10	56	rough endoplasmic reticulum	0.000922577
		Gene Ontology Cellular Compartment Annotation for consensus genes differentially expressed between native tissue and three-dimensional cultures
		GOCCID	Pvalue	OddsRatio	Expected Count	Count	Term Size	Term	adj.Pvalue
		GO:0005622	4.5361e-10	2.31118	229.68	279	8060	intracellular	7.25776e-09
		GO:0005737	1.02377e-09	1.99759	171.947	226	6034	cytoplasm	8.19017e-09
		GO:0044444	3.21966e-09	1.92069	121.109	173	4250	cytoplasmic part	1.59583e-08
		GO:0044424	3.98958e-09	2.14818	224.579	272	7881	intracellular part	1.59583e-08
		GO:0043229	7.86408e-09	1.97482	195.285	245	6853	intracellular organelle	2.5165e-08
		GO:0043231	1.65847e-08	1.89322	175.195	225	6148	intracellular membrane-bounded organelle	3.82171e-08
		GO:0043226	1.672e-08	1.94534	196.482	245	6895	organelle	3.82171e-08
		GO:0043227	3.07238e-08	1.87019	176.193	225	6183	membrane-bounded organelle	6.14476e-08
		GO:0042613	9.52096e-07	57.6636	0.22797	5	8	MHC class II protein complex	1.69262e-06
		GO:0042611	1.30271e-05	11.0571	0.826393	7	29	MHC protein complex	2.08434e-05
		GO:0000323	0.000336986	2.90232	5.98423	16	210	lytic vacuole	0.000449314
		GO:0005764	0.000336986	2.90232	5.98423	16	210	lysosome	0.000449314
		GO:0044455	0.000468234	3.96228	2.79264	10	98	mitochondrial membrane part	0.000576287
		GO:0005773	0.000538212	2.58991	7.49453	18	263	vacuole	0.000615099
		GO:0044429	0.00066911	2.10282	13.7922	27	484	mitochondrial part	0.000713718
		GO:0044422	0.000861849	1.44237	105.75	133	3711	organelle part	0.000861849

## Sheet: SD8
Notes		Illumina_ID	Symbol	EntrezID	GeneName	log2FC	AveExpr	t	P.Value	adj.P.Val	B
		ILMN_1361666	Mmp3	171045	matrix metallopeptidase 3	-5.43099	11.4227	-7.41942	3.54e-08	4.49e-07	7.86226
		ILMN_1373682	Tgfb2	81809	transforming growth factor, beta 2	-4.68568	10.1396	-13.8606	2.51e-14	1.19e-12	22.3101
		ILMN_1650153	Thbs2	292406	thrombospondin 2	-4.63035	10.25	-13.3835	6.07e-14	2.66e-12	21.4073
		ILMN_1362033	Col8a1	304021	collagen, type VIII, alpha 1	-4.54246	11.0136	-15.2612	2.13e-15	1.18e-13	24.8305
		ILMN_1351847	Abi3bp	363767	ABI family, member 3 (NESH) binding protein	-4.41932	10.2209	-11.1593	5.15e-12	1.49e-10	16.8691
		ILMN_1367752	Prss23	308807	protease, serine, 23	-4.07317	10.7272	-8.07079	6.68e-09	9.86e-08	9.55843
		ILMN_1376842	Tagln	25123	transgelin	-3.88624	9.69916	-6.2425	8.19e-07	7.7e-06	4.6842
		ILMN_1361533	Aebp1	305494	AE binding protein 1	-3.83798	10.5788	-9.74862	1.17e-10	2.57e-09	13.6823
		ILMN_1351309	Nov	81526	nephroblastoma overexpressed	-3.82034	10.7985	-7.06671	8.94e-08	1.04e-06	6.92371
		ILMN_1358231	Plod1	116552	procollagen-lysine, 2-oxoglutarate 5-dioxygenase 1	-3.71928	10.7013	-11.0641	6.3e-12	1.8e-10	16.6619
		ILMN_1369135	Hsd11b1	25116	hydroxysteroid 11-beta dehydrogenase 1	-3.68899	11.6816	-9.2748	3.52e-10	6.99e-09	12.5547
		ILMN_1351352	Loxl2	290350	lysyl oxidase-like 2	-3.66183	10.3091	-12.0054	8.9e-13	3.06e-11	18.6623
		ILMN_2040208	Bgn	25181	biglycan	-3.62736	9.68088	-15.6027	1.2e-15	6.92e-14	25.4174
		ILMN_1376646	Bag3	293524	Bcl2-associated athanogene 3	-3.62378	10.553	-11.2807	3.98e-12	1.19e-10	17.1316
		ILMN_1368972	Itga11	315744	integrin, alpha 11	-3.6054	10.0802	-10.4501	2.39e-11	6.04e-10	15.2984
		ILMN_1376952	C1qtnf5	315598	C1q and tumor necrosis factor related protein 5	-3.60491	9.87762	-18.4786	1.37e-17	1.12e-15	29.9813
		ILMN_1373876	Pmp22	24660	peripheral myelin protein 22	-3.50906	12.2387	-18.596	1.16e-17	9.59e-16	30.1545
		ILMN_1369398	Timp2	29543	TIMP metallopeptidase inhibitor 2	-3.45297	9.63303	-5.39643	8.42e-06	6.32e-05	2.34075
		ILMN_1376708	Smoc1	314280	SPARC related modular calcium binding 1	-3.44875	7.72452	-15.2907	2.03e-15	1.13e-13	24.8815
		ILMN_1376417	Serpine1	24617	serpin peptidase inhibitor, clade E (nexin, plasminogen activator inhibitor type 1), member 1	-3.3069	9.30592	-5.4837	6.61e-06	5.06e-05	2.58342
		ILMN_1370454	Aox1	54349	aldehyde oxidase 1	-3.30167	9.52506	-8.51814	2.19e-09	3.61e-08	10.6934
		ILMN_1357962	Nbl1	50594	neuroblastoma 1, DAN family BMP antagonist	-3.26987	10.3987	-12.2754	5.17e-13	1.84e-11	19.2168
		ILMN_1351117	Ctsl1	25697	cathepsin L1	-3.26732	13.4586	-25.515	2.01e-21	3.48e-19	38.9463
		ILMN_1367397	Gpr176	117257	G protein-coupled receptor 176	-3.25061	9.16517	-13.1607	9.24e-14	3.89e-12	20.9775
		ILMN_2039396	Nqo1	24314	NAD(P)H dehydrogenase, quinone 1	-3.23651	11.1598	-8.49461	2.32e-09	3.81e-08	10.6343
		ILMN_1367523	Lgals1	56646	lectin, galactoside-binding, soluble, 1	-3.17472	12.8864	-6.45317	4.62e-07	4.61e-06	5.26199
		ILMN_1370963	Anxa5	25673	annexin A5	-3.15392	10.0067	-9.9008	8.23e-11	1.86e-09	14.0383
		ILMN_1362353	Insig1	64194	insulin induced gene 1	-3.14638	10.0613	-8.52369	2.16e-09	3.57e-08	10.7073
		ILMN_1352579	P18	308869	hypothetical LOC308869	-3.13439	10.0642	-11.702	1.65e-12	5.49e-11	18.0291
		ILMN_1361581	Sod3	25352	superoxide dismutase 3, extracellular	-3.1138	11.5797	-8.16019	5.33e-09	8.08e-08	9.78725
		ILMN_1369640	Pawr	64513	PRKC, apoptosis, WT1, regulator	-3.10353	9.41417	-14.3193	1.1e-14	5.47e-13	23.1562
		ILMN_1351456	Msmo1	140910	methylsterol monooxygenase 1	-3.10329	10.0793	-15.3783	1.75e-15	9.76e-14	25.0328
		ILMN_1359363	Pitx1	113983	paired-like homeodomain 1	-3.10275	8.37715	-9.61937	1.57e-10	3.37e-09	13.3776
		ILMN_1350828	Oaf	315594	OAF homolog (Drosophila)	-3.06706	10.2743	-17.7009	4.32e-17	3.22e-15	28.8096
		ILMN_1365368	Basp1	64160	brain abundant, membrane attached signal protein 1	-3.05129	9.96606	-11.1334	5.44e-12	1.57e-10	16.8126
		ILMN_1376479	Gstp1	24426	glutathione S-transferase pi 1	-3.0438	10.9877	-11.5356	2.33e-12	7.48e-11	17.6771
		ILMN_1374332	Hspb1	24471	heat shock protein 1	-3.01135	10.2342	-8.03637	7.28e-09	1.07e-07	9.47007
		ILMN_1374387	Itga1	25118	integrin, alpha 1	-2.96871	9.66913	-5.91759	1.99e-06	1.71e-05	3.7876
		ILMN_1354506	Icam1	25464	intercellular adhesion molecule 1	-2.96729	9.86714	-9.42565	2.47e-10	5.07e-09	12.9169
		ILMN_1369132	Praf2	367743	PRA1 domain family, member 2	-2.96355	9.68025	-6.69661	2.4e-07	2.54e-06	5.92536
		ILMN_1371178	Avpr1a	25107	arginine vasopressin receptor 1A	-2.96319	8.42074	-13.9564	2.11e-14	1.01e-12	22.4884
		ILMN_1367879	Prelp	84400	proline/arginine-rich end leucine-rich repeat protein	-2.92848	9.61622	-6.95752	1.19e-07	1.35e-06	6.63056
		ILMN_1364908	PMEPA1	311676	prostate transmembrane protein, androgen induced 1	-2.9148	12.686	-13.2403	7.95e-14	3.39e-12	21.1316
		ILMN_1359521	Fzd8	364754	frizzled family receptor 8	-2.90527	9.30931	-10.353	2.97e-11	7.3e-10	15.0785
		ILMN_1361640	Ltbp2	59106	latent transforming growth factor beta binding protein 2	-2.88364	10.3354	-10.5918	1.75e-11	4.63e-10	15.6173
		ILMN_1373691	Itgb5	257645	integrin, beta 5	-2.88301	9.97917	-11.4297	2.91e-12	9.02e-11	17.4514
		ILMN_1368381	P4ha1	64475	prolyl 4-hydroxylase, alpha polypeptide I	-2.86776	10.9622	-7.44081	3.35e-08	4.28e-07	7.91875
		ILMN_1356793	F3	25584	coagulation factor III (thromboplastin, tissue factor)	-2.8469	9.37637	-5.23075	1.33e-05	9.59e-05	1.88008
		ILMN_1360414	Pdgfrb	24629	platelet derived growth factor receptor, beta polypeptide	-2.8414	9.95344	-11.1626	5.11e-12	1.49e-10	16.8762
		ILMN_1365447	Cryab	25420	crystallin, alpha B	-2.81653	10.1088	-4.8186	4.19e-05	0.000265813	0.736941
		ILMN_1364888	Fzd2	64512	frizzled family receptor 2	-2.79265	8.75453	-7.02531	9.98e-08	1.15e-06	6.8127
		ILMN_1358074	Npdc1	296562	neural proliferation, differentiation and control, 1	-2.78469	10.3884	-12.7996	1.85e-13	7.27e-12	20.2698
		ILMN_2040234	Leprel2	297595	leprecan-like 2	-2.78388	9.87935	-9.75439	1.15e-10	2.54e-09	13.6959
		ILMN_1368948	Abcb1b	24646	ATP-binding cassette, subfamily B (MDR/TAP), member 1B	-2.78096	8.27448	-10.1676	4.5e-11	1.06e-09	14.6551
		ILMN_1358593	Prrx2	113931	paired related homeobox 2	-2.78022	9.17179	-12.2039	5.97e-13	2.09e-11	19.0708
		ILMN_1362875	C1qtnf7	305423	C1q and tumor necrosis factor related protein 7	-2.77637	8.71038	-7.92731	9.6e-09	1.38e-07	9.18916
		ILMN_1357776	Cald1	25687	caldesmon 1	-2.77002	10.0195	-5.38139	8.78e-06	6.55e-05	2.29892
		ILMN_1368460	Fat1	83720	FAT atypical cadherin 1	-2.76932	11.4411	-11.5474	2.28e-12	7.31e-11	17.7021
		ILMN_1350622	Palmd	310811	palmdelphin	-2.76491	8.878	-7.45055	3.27e-08	4.19e-07	7.94446
		ILMN_1364922	Nid1	25494	nidogen 1	-2.75876	9.66595	-7.35187	4.23e-08	5.29e-07	7.68356
		ILMN_1355335	Pofut2	309686	protein O-fucosyltransferase 2	-2.74758	9.49188	-15.0204	3.21e-15	1.72e-13	24.4103
		ILMN_1373609	Tnfrsf12a	302965	tumor necrosis factor receptor superfamily, member 12a	-2.74137	8.98772	-8.32822	3.5e-09	5.55e-08	10.2146
		ILMN_1354646	Tmem98	303356	transmembrane protein 98	-2.7328	9.10599	-13.3837	6.07e-14	2.66e-12	21.4076
		ILMN_1363209	Efemp2	293677	EGF-containing fibulin-like extracellular matrix protein 2	-2.73245	10.0302	-7.84599	1.18e-08	1.66e-07	8.97875
		ILMN_1373043	S100b	25742	S100 calcium binding protein B	-2.72951	8.49944	-7.87745	1.09e-08	1.55e-07	9.06025
		ILMN_1356716	Prkcdbp	85332	protein kinase C, delta binding protein	-2.70209	10.6739	-6.72623	2.21e-07	2.37e-06	6.00573
		ILMN_1361905	Spats2l	316426	spermatogenesis associated, serine-rich 2-like	-2.68207	8.84508	-15.4658	1.51e-15	8.62e-14	25.1834
		ILMN_1374873	Lhfp	499615	lipoma HMGIC fusion partner	-2.62641	10.8818	-12.9571	1.36e-13	5.47e-12	20.5803
		ILMN_1361855	Nid2	302248	nidogen 2 (osteonidogen)	-2.616	10.5816	-11.5133	2.44e-12	7.78e-11	17.6297
		ILMN_1357626	RGD1559909	362592	RGD1559909	-2.57539	9.35589	-13.5078	4.81e-14	2.15e-12	21.6448
		ILMN_1650212	Itgbl1	498564	integrin, beta-like 1	-2.56286	9.40333	-7.1126	7.92e-08	9.35e-07	7.04659
		ILMN_1350372	Ccnd1	58919	cyclin D1	-2.545	10.8184	-8.63481	1.64e-09	2.8e-08	10.9852
		ILMN_1370549	Mxra8	313770	matrix-remodelling associated 8	-2.53796	10.941	-14.1809	1.4e-14	6.91e-13	22.903
		ILMN_1356932	Arhgef25	314904	Rho guanine nucleotide exchange factor (GEF) 25	-2.53552	9.21431	-10.9691	7.73e-12	2.18e-10	16.4538
		ILMN_1360659	Wisp1	65154	WNT1 inducible signaling pathway protein 1	-2.52879	9.33498	-7.05609	9.2e-08	1.07e-06	6.89528
		ILMN_1349413	Igf2r	25151	insulin-like growth factor 2 receptor	-2.51956	11.3886	-8.30173	3.74e-09	5.88e-08	10.1475
		ILMN_1367715	Col8a2	313592	collagen, type VIII, alpha 2	-2.50603	7.96909	-6.22178	8.67e-07	8.09e-06	4.62722
		ILMN_1372508	Prelid1	290995	PRELI domain containing 1	-2.49915	10.0668	-11.6808	1.73e-12	5.71e-11	17.9844
		ILMN_1361950	SDC2	25615	syndecan 2	-2.49307	11.5575	-12.9004	1.52e-13	6.05e-12	20.4688
		ILMN_1365885	Mmp14	81707	matrix metallopeptidase 14 (membrane-inserted)	-2.49231	11.6043	-5.60344	4.74e-06	3.74e-05	2.91622
		ILMN_1376441	Prnp	24686	prion protein	-2.48464	12.3182	-15.382	1.74e-15	9.73e-14	25.0393
		ILMN_1358269	LOC305633	305633	similar to Antxr2 protein	-2.47816	11.1114	-8.78312	1.14e-09	2.03e-08	11.3536
		ILMN_1361299	Itgb1	24511	integrin, beta 1	-2.4764	11.1729	-7.91327	9.95e-09	1.42e-07	9.15288
		ILMN_1361804	Lman1	116666	lectin, mannose-binding, 1	-2.47074	9.74295	-10.4171	2.58e-11	6.44e-10	15.2239
		ILMN_1350670	Car9	313495	carbonic anhydrase 9	-2.46126	7.69387	-8.29229	3.83e-09	6e-08	10.1235
		ILMN_1359191	Tspan3	300733	tetraspanin 3	-2.4496	11.1356	-10.5715	1.83e-11	4.81e-10	15.5717
		ILMN_1376787	Phlda3	363989	pleckstrin homology-like domain, family A, member 3	-2.44836	9.40134	-13.2993	7.11e-14	3.05e-12	21.2454
		ILMN_1360838	DMPK	308405	dystrophia myotonica-protein kinase	-2.44771	10.4045	-4.56194	8.55e-05	0.000501367	0.0299627
		ILMN_1358613	Rwdd1	259218	RWD domain containing 1	-2.43386	10.0895	-14.2446	1.25e-14	6.2e-13	23.0198
		ILMN_1364447	Mlana	293890	melan-A	-2.42824	8.93888	-6.48606	4.23e-07	4.25e-06	5.35188
		ILMN_1366092	Itgav	296456	integrin alpha V	-2.42188	9.21349	-12.2792	5.13e-13	1.83e-11	19.2245
		ILMN_2039341	Tspan4	293627	tetraspanin 4	-2.41044	9.23396	-4.56259	8.53e-05	0.000500628	0.031728
		ILMN_1358347	Pls3	81748	plastin 3	-2.40468	10.3043	-5.58404	5.01e-06	3.92e-05	2.86231
		ILMN_1366848	Tecr	191576	trans-2,3-enoyl-CoA reductase	-2.39688	10.161	-5.47332	6.8e-06	5.19e-05	2.55454
		ILMN_1650537	Gpc4	317322	glypican 4	-2.38963	8.89754	-10.0714	5.58e-11	1.3e-09	14.4339
		ILMN_1365924	Emc4	296049	ER membrane protein complex subunit 4	-2.37785	9.10477	-15.4599	1.52e-15	8.68e-14	25.1732
		ILMN_1353562	Fkbp9	297123	FK506 binding protein 9	-2.37718	11.7214	-11.0453	6.56e-12	1.87e-10	16.6209
		ILMN_1362923	Scrn1	502776	secernin 1	-2.37617	8.64954	-9.45693	2.3e-10	4.74e-09	12.9916
		ILMN_1360607	Numbl	292732	numb homolog (Drosophila)-like	-2.37318	8.9098	-12.949	1.38e-13	5.53e-12	20.5643
		ILMN_1360726	Chpf	316533	chondroitin polymerizing factor	-2.35917	10.957	-8.79395	1.11e-09	1.98e-08	11.3804
		ILMN_1360155	Lix1l	499677	Lix1 homolog (mouse)-like	-2.34495	10.3842	-5.9551	1.8e-06	1.56e-05	3.8914
		ILMN_1366784	Vat1	287721	vesicle amine transport protein 1 homolog (T californica)	-2.33582	9.38983	-14.7301	5.31e-15	2.75e-13	23.8968
		ILMN_1352122	Npc2	286898	Niemann-Pick disease, type C2	-2.33229	13.3251	-12.4292	3.81e-13	1.4e-11	19.529
		ILMN_1370459	Pfn2	81531	profilin 2	-2.33165	8.91938	-15.1794	2.45e-15	1.34e-13	24.6884
		ILMN_1360518	Rras	361568	related RAS viral (r-ras) oncogene homolog	-2.33073	9.54049	-8.31085	3.66e-09	5.76e-08	10.1706
		ILMN_1376437	Zfand3	361816	zinc finger, AN1-type domain 3	-2.32803	9.94503	-8.24164	4.35e-09	6.7e-08	9.99484
		ILMN_1369745	Avpi1	171386	arginine vasopressin-induced 1	-2.32702	9.11675	-10.1152	5.06e-11	1.19e-09	14.5348
		ILMN_1359586	Scd	83792	stearoyl-CoA desaturase (delta-9-desaturase)	-2.32509	10.8756	-4.96287	2.81e-05	0.000185139	1.13631
		ILMN_2039303	Pelo	294754	pelota homolog (Drosophila)	-2.32274	9.34637	-13.8464	2.58e-14	1.21e-12	22.2834
		ILMN_1376635	CYP1B1	25426	cytochrome P450, family 1, subfamily b, polypeptide 1	-2.31754	9.59147	-6.23086	8.45e-07	7.92e-06	4.65218
		ILMN_1370160	LOC363459	363459	PREDICTED: Rattus norvegicus hypothetical LOC363459 (LOC363459), mRNA.	-2.31748	10.1191	-13.5749	4.25e-14	1.91e-12	21.7722
		ILMN_1351180	Eef1g	293725	eukaryotic translation elongation factor 1 gamma	-2.31155	11.7378	-12.6794	2.33e-13	8.98e-12	20.0311
		ILMN_1360537	Ext2	311215	exostosin glycosyltransferase 2	-2.30707	9.34756	-7.31274	4.68e-08	5.8e-07	7.5798
		ILMN_1355578	Cltb	116561	clathrin, light chain B	-2.30551	9.45514	-10.9961	7.29e-12	2.07e-10	16.5131
		ILMN_1369387	Parp3	300985	poly (ADP-ribose) polymerase family, member 3	-2.29641	8.29097	-12.6855	2.31e-13	8.92e-12	20.0431
		ILMN_1367694	Twist1	85489	twist basic helix-loop-helix transcription factor 1	-2.29144	8.2684	-13.2206	8.25e-14	3.51e-12	21.0935
		ILMN_1354834	Cacnb3	25297	calcium channel, voltage-dependent, beta 3 subunit	-2.29055	8.8771	-7.3685	4.05e-08	5.09e-07	7.7276
		ILMN_1361128	Acat2	308100	acetyl-CoA acetyltransferase 2	-2.27837	10.4292	-6.11608	1.16e-06	1.05e-05	4.33606
		ILMN_1368384	A3galt2	171553	alpha 1,3-galactosyltransferase 2	-2.26389	8.78644	-8.21899	4.6e-09	7.06e-08	9.93719
		ILMN_1358372	Myh10	79433	myosin, heavy chain 10, non-muscle	-2.25534	8.68247	-8.85172	9.69e-10	1.75e-08	11.5231
		ILMN_1356076	Dse	365583	dermatan sulfate epimerase	-2.25486	9.32978	-10.5706	1.84e-11	4.81e-10	15.5697
		ILMN_1368086	Igfbp7	289560	insulin-like growth factor binding protein 7	-2.25372	12.3995	-7.52896	2.67e-08	3.47e-07	8.15099
		ILMN_1358229	Prps2	24689	phosphoribosyl pyrophosphate synthetase 2	-2.25165	10.2405	-8.47741	2.42e-09	3.96e-08	10.5911
		ILMN_1350385	Tmem150a	245966	transmembrane protein 150A	-2.25054	9.16481	-11.203	4.69e-12	1.38e-10	16.9637
		ILMN_1366115	Cd151	64315	CD151 molecule (Raph blood group)	-2.25	10.0444	-10.0807	5.47e-11	1.27e-09	14.4553
		ILMN_1363480	Srebf1	78968	sterol regulatory element binding transcription factor 1	-2.2447	8.9685	-4.72667	5.41e-05	0.000334554	0.483118
		ILMN_1367716	Thy1	24832	Thy-1 cell surface antigen	-2.24261	9.0197	-5.26652	1.21e-05	8.78e-05	1.97953
		ILMN_1362410	Rnase4	56759	ribonuclease, RNase A family 4	-2.23813	11.3209	-8.57701	1.89e-09	3.19e-08	10.8408
		ILMN_1367380	Aldoa	24189	aldolase A, fructose-bisphosphate	-2.23261	10.9207	-5.33399	1e-05	7.4e-05	2.16713
		ILMN_1364313	Plod3	288583	procollagen-lysine, 2-oxoglutarate 5-dioxygenase 3	-2.22733	10.0819	-13.8095	2.76e-14	1.29e-12	22.2144
		ILMN_1355537	Fabp3	79131	fatty acid binding protein 3, muscle and heart	-2.20803	8.82693	-6.25533	7.91e-07	7.47e-06	4.71949
		ILMN_1374575	Igf1r	25718	insulin-like growth factor 1 receptor	-2.2075	8.6509	-11.359	3.38e-12	1.03e-10	17.3001
		ILMN_1373978	Pcolce	29569	procollagen C-endopeptidase enhancer	-2.20344	10.7152	-5.97436	1.71e-06	1.49e-05	3.94468
		ILMN_1371772	PVR	25066	poliovirus receptor	-2.19814	9.19064	-10.1049	5.18e-11	1.21e-09	14.5112
		ILMN_1350480	S100a6	85247	S100 calcium binding protein A6	-2.1923	12.8829	-4.61187	7.44e-05	0.00044525	0.167054
		ILMN_1353122	Maged1	84469	melanoma antigen, family D, 1	-2.18202	11.5892	-9.29675	3.35e-10	6.66e-09	12.6076
		ILMN_1376089	Sqstm1	113894	sequestosome 1	-2.17465	9.45522	-4.83227	4.04e-05	0.000256927	0.774753
		ILMN_1358232	Tm7sf2	293688	transmembrane 7 superfamily member 2	-2.17346	8.71711	-6.79653	1.83e-07	2.01e-06	6.19618
		ILMN_1364747	Ajuba	85265	ajuba LIM protein	-2.16613	8.64119	-12.1572	6.55e-13	2.28e-11	18.975
		ILMN_1354661	Rcn1	362182	reticulocalbin 1, EF-hand calcium binding domain	-2.15811	12.3783	-9.78989	1.06e-10	2.37e-09	13.7792
		ILMN_1358023	Smtn	289734	smoothelin	-2.15545	8.73281	-6.19885	9.23e-07	8.55e-06	4.56412
		ILMN_1353264	Nedd4	25489	neural precursor cell expressed, developmentally down-regulated 4, E3 ubiquitin protein ligase	-2.1544	9.36508	-9.16623	4.56e-10	8.83e-09	12.2922
		ILMN_1365744	RGD1561179	499423	similar to pyruvate kinase (EC 2.7.1.40) isozyme M2 - rat	-2.15084	11.4688	-5.47968	6.68e-06	5.11e-05	2.57224
		ILMN_1355223	Plgrkt	293888	plasminogen receptor, C-terminal lysine transmembrane protein	-2.15061	9.64609	-18.1085	2.35e-17	1.84e-15	29.4292
		ILMN_1365272	Slc6a6	29464	solute carrier family 6 (neurotransmitter transporter), member 6	-2.14894	8.15383	-6.53345	3.72e-07	3.8e-06	5.48129
		ILMN_1372373	HOXC10	315338	homeo box C10	-2.14756	8.22506	-8.25734	4.18e-09	6.47e-08	10.0348
		ILMN_1352414	Tgfb3	25717	transforming growth factor, beta 3	-2.1439	8.42153	-4.7067	5.72e-05	0.000351446	0.428084
		ILMN_1355217	Tmem66	290796	transmembrane protein 66	-2.1423	9.9652	-8.7534	1.23e-09	2.16e-08	11.28
		ILMN_1358820	Ltbp3	83838	latent transforming growth factor beta binding protein 3	-2.14175	9.12597	-5.47319	6.8e-06	5.19e-05	2.55419
		ILMN_1358531	Tubb6	307351	tubulin, beta 6 class V	-2.13952	9.07067	-6.95338	1.21e-07	1.37e-06	6.61941
		ILMN_1359727	CTNND1	311163	catenin (cadherin associated protein), delta 1	-2.1375	9.904	-6.23725	8.31e-07	7.79e-06	4.66976
		ILMN_1350522	Nfix	81524	nuclear factor I/X (CCAAT-binding transcription factor)	-2.1326	9.64671	-5.28562	1.15e-05	8.38e-05	2.03263
		ILMN_1369550	Bod1	287173	biorientation of chromosomes in cell division 1	-2.13063	9.45894	-11.3873	3.18e-12	9.8e-11	17.3606
		ILMN_1362463	Tusc3	290783	tumor suppressor candidate 3	-2.12802	10.4667	-13.3724	6.2e-14	2.71e-12	21.386
		ILMN_1355488	Nit1	289222	nitrilase 1	-2.11893	9.96593	-11.7257	1.58e-12	5.25e-11	18.079
		ILMN_1365487	LOC501282	501282	similar to lymphocyte antigen 6 complex, locus E ligand	-2.11617	9.18882	-5.2237	1.36e-05	9.73e-05	1.86049
		ILMN_1358314	Luzp1	79428	leucine zipper protein 1	-2.11014	8.88905	-13.1422	9.57e-14	3.99e-12	20.9416
		ILMN_1372185	RGD1566118	361797	RGD1566118	-2.10482	10.902	-7.3642	4.09e-08	5.13e-07	7.71621
		ILMN_1370665	Zfand2a	360772	zinc finger, AN1-type domain 2A	-2.08636	9.31163	-10.7979	1.12e-11	3.05e-10	16.0765
		ILMN_1365798	Wsb2	288692	WD repeat and SOCS box-containing 2	-2.0847	8.52777	-11.4867	2.58e-12	8.17e-11	17.573
		ILMN_1365767	Leprel4	59101	leprecan-like 4	-2.07864	9.65663	-6.29287	7.14e-07	6.8e-06	4.82262
		ILMN_1356186	Rtn4	83765	reticulon 4	-2.0772	12.8099	-9.02779	6.34e-10	1.19e-08	11.9552
		ILMN_1369791	Sertad4	360899	SERTA domain containing 4	-2.06783	9.26568	-7.36722	4.06e-08	5.1e-07	7.72421
		ILMN_1370250	Tmem5	299841	transmembrane protein 5	-2.06235	9.52731	-15.6796	1.05e-15	6.18e-14	25.5481
		ILMN_1374022	Bdh2	295458	3-hydroxybutyrate dehydrogenase, type 2	-2.06191	8.75684	-10.2347	3.87e-11	9.32e-10	14.8089
		ILMN_1372988	Fhl2	63839	four and a half LIM domains 2	-2.05229	7.97205	-5.11871	1.82e-05	0.000126054	1.56876
		ILMN_1369107	Pkp2	287925	plakophilin 2	-2.04926	7.99512	-7.98061	8.39e-09	1.22e-07	9.32664
		ILMN_1364854	Sqle	29230	squalene epoxidase	-2.04337	9.15036	-11.5031	2.5e-12	7.94e-11	17.6081
		ILMN_1376396	Tfg	360709	Trk-fused gene	-2.03928	10.1274	-9.41215	2.55e-10	5.2e-09	12.8846
		ILMN_1357522	Lrp1	299858	low density lipoprotein receptor-related protein 1	-2.03518	9.32689	-9.19712	4.24e-10	8.27e-09	12.367
		ILMN_1352014	Ogn	291015	osteoglycin	-2.02983	11.6124	-4.97486	2.72e-05	0.000179624	1.16957
		ILMN_1365550	Ndrg4	64457	NDRG family member 4	-2.02697	8.86985	-8.81331	1.06e-09	1.91e-08	11.4283
		ILMN_1357266	Mesdc2	308796	mesoderm development candidate 2	-2.02518	9.19636	-14.5702	7.03e-15	3.58e-13	23.6105
		ILMN_1352769	Uxs1	246232	UDP-glucuronate decarboxylase 1	-2.00803	10.3151	-7.1388	7.39e-08	8.78e-07	7.11661
		ILMN_1359104	Kdelr3	315131	KDEL (Lys-Asp-Glu-Leu) endoplasmic reticulum protein retention receptor 3	-2.00737	10.1651	-6.29231	7.15e-07	6.81e-06	4.82108
		ILMN_1348931	Capn2	29154	calpain 2, (m/II) large subunit	-2.00017	11.5662	-9.40703	2.58e-10	5.25e-09	12.8723
		ILMN_1356169	Nt5dc2	290558	5'-nucleotidase domain containing 2	-1.99553	8.77265	-9.50898	2.03e-10	4.25e-09	13.1157
		ILMN_1374562	Piezo1	361430	piezo-type mechanosensitive ion channel component 1	-1.9946	9.45099	-4.97125	2.74e-05	0.000181313	1.15955
		ILMN_1370390	Nme2	83782	NME/NM23 nucleoside diphosphate kinase 2	-1.98849	12.1886	-13.5962	4.08e-14	1.84e-12	21.8126
		ILMN_1367920	eno2	24334	enolase 2, gamma, neuronal	-1.98013	9.45616	-10.2636	3.63e-11	8.79e-10	14.8749
		ILMN_1358259	Lamp2	24944	lysosomal-associated membrane protein 2	-1.97765	11.6885	-11.4949	2.54e-12	8.06e-11	17.5905
		ILMN_1350645	Fzd1	58868	frizzled family receptor 1	-1.97214	8.70511	-6.91982	1.32e-07	1.48e-06	6.52906
		ILMN_1349466	Plp2	302562	proteolipid protein 2 (colonic epithelium-enriched)	-1.97013	11.9906	-8.64015	1.62e-09	2.76e-08	10.9985
		ILMN_1376295	Pdgfrl	290771	platelet-derived growth factor receptor-like	-1.96782	10.3191	-5.87799	2.22e-06	1.89e-05	3.67797
		ILMN_1350896	Gstm2	24424	glutathione S-transferase mu 2	-1.96543	8.41965	-6.38208	5.6e-07	5.49e-06	5.06738
		ILMN_1650200	Tspan6	302313	tetraspanin 6	-1.96388	9.40421	-13.1594	9.26e-14	3.89e-12	20.975
		ILMN_1374499	Snai1	116490	snail family zinc finger 1	-1.95822	9.18312	-5.91593	2e-06	1.72e-05	3.78303
		ILMN_1367725	Zfp503	305687	zinc finger protein 503	-1.95725	8.99911	-6.82029	1.72e-07	1.9e-06	6.26045
		ILMN_1365258	Trim46	310641	tripartite motif-containing 46	-1.95302	7.99534	-7.88581	1.07e-08	1.52e-07	9.08187
		ILMN_1357411	Grn	29143	granulin	-1.93877	10.7505	-4.76369	4.89e-05	0.000305439	0.585276
		ILMN_1362070	Lrp10	305880	low-density lipoprotein receptor-related protein 10	-1.93003	10.2944	-6.98149	1.12e-07	1.28e-06	6.69502
		ILMN_1367585	RGD1307315	362793	LOC362793	-1.92501	8.31376	-10.4792	2.25e-11	5.71e-10	15.3642
		ILMN_1371619	Klhl29	298867	kelch-like family member 29	-1.92396	8.17119	-8.8284	1.03e-09	1.84e-08	11.4655
		ILMN_1351721	Atraid	298841	all-trans retinoic acid-induced differentiation factor	-1.91893	9.64393	-11.6605	1.8e-12	5.9e-11	17.9416
		ILMN_1356654	Fkbp1a	25639	FK506 binding protein 1a	-1.91401	10.9064	-12.9489	1.38e-13	5.53e-12	20.5641
		ILMN_2039266	Gcsh	171133	glycine cleavage system protein H (aminomethyl carrier)	-1.91226	9.84041	-10.2266	3.94e-11	9.46e-10	14.7904
		ILMN_1369468	Slc35f5	288993	solute carrier family 35, member F5	-1.91217	8.92391	-10.4213	2.55e-11	6.39e-10	15.2335
		ILMN_1357538	Lamp1	25328	lysosomal-associated membrane protein 1	-1.91103	12.8448	-11.4746	2.65e-12	8.31e-11	17.5472
		ILMN_1366343	Aldh9a1	64040	aldehyde dehydrogenase 9 family, member A1	-1.91082	8.25991	-5.25971	1.23e-05	8.92e-05	1.96059
		ILMN_1650285	Hmox1	24451	heme oxygenase (decycling) 1	-1.90844	10.5507	-6.021	1.5e-06	1.33e-05	4.07359
		ILMN_1355122	RGD1559896	498967	similar to RIKEN cDNA 2310022B05	-1.90154	9.73272	-5.02193	2.38e-05	0.00015958	1.3001
		ILMN_1371122	Scpep1	114861	serine carboxypeptidase 1	-1.89366	13.2467	-8.37047	3.15e-09	5.03e-08	10.3215
		ILMN_1355675	2015-09-01	113922	selenoprotein 15	-1.89251	11.1062	-11.8107	1.32e-12	4.46e-11	18.2571
		ILMN_1370366	Dpp7	83799	dipeptidylpeptidase 7	-1.88222	11.7481	-7.88339	1.07e-08	1.53e-07	9.07562
		ILMN_1360626	Ormdl3	360618	ORM1-like 3 (S. cerevisiae)	-1.876	8.75927	-10.1573	4.6e-11	1.09e-09	14.6316
		ILMN_1360686	Slc48a1	300191	solute carrier family 48 (heme transporter), member 1	-1.875	8.14034	-5.29167	1.13e-05	8.24e-05	2.04944
		ILMN_1355799	Fam189b	310640	family with sequence similarity 189, member B	-1.8745	8.69749	-11.7253	1.58e-12	5.25e-11	18.078
		ILMN_1364947	Scamp4	65170	secretory carrier membrane protein 4	-1.86732	8.64643	-10.4245	2.53e-11	6.35e-10	15.2406
		ILMN_1358479	Cers5	366984	ceramide synthase 5	-1.86697	9.38883	-7.80993	1.29e-08	1.81e-07	8.8852
		ILMN_1373687	Csgalnact1	306375	chondroitin sulfate N-acetylgalactosaminyltransferase 1	-1.86573	8.17305	-9.88722	8.49e-11	1.91e-09	14.0067
		ILMN_1362820	Ccdc80	64387	coiled-coil domain containing 80	-1.85953	11.9498	-5.59552	4.85e-06	3.81e-05	2.89423
		ILMN_1365189	Lrig3	299830	leucine-rich repeats and immunoglobulin-like domains 3	-1.85818	7.91197	-10.9366	8.28e-12	2.32e-10	16.3826
		ILMN_1362377	Dap	64322	death-associated protein	-1.85671	11.2244	-10.6996	1.38e-11	3.72e-10	15.8583
		ILMN_1376851	Rnd3	295588	Rho family GTPase 3	-1.84907	8.27952	-7.33453	4.42e-08	5.51e-07	7.63762
		ILMN_1376352	Hip1	192154	huntingtin interacting protein 1	-1.84742	8.29853	-5.92278	1.97e-06	1.69e-05	3.80197
		ILMN_1356775	B3galnt1	310508	beta-1,3-N-acetylgalactosaminyltransferase 1 (globoside blood group)	-1.84728	8.62713	-11.3968	3.12e-12	9.64e-11	17.3809
		ILMN_1354667	Grb14	58844	growth factor receptor bound protein 14	-1.84493	7.72609	-6.40953	5.2e-07	5.13e-06	5.14257
		ILMN_1365566	Fbln7	296145	fibulin 7	-1.84297	7.74218	-8.33944	3.41e-09	5.41e-08	10.243
		ILMN_1357320	Aldh7a1	291450	aldehyde dehydrogenase 7 family, member A1	-1.84214	9.18645	-14.1713	1.43e-14	7e-13	22.8855
		ILMN_1375568	pdia6	286906	protein disulfide isomerase family A, member 6	-1.83959	9.14378	-10.55	1.92e-11	5.01e-10	15.5236
		ILMN_1376719	Cd81	25621	Cd81 molecule	-1.8386	12.2058	-7.56235	2.45e-08	3.22e-07	8.23872
		ILMN_1651045	Map1lc3a	362245	microtubule-associated protein 1 light chain 3 alpha	-1.82857	9.75424	-7.49445	2.92e-08	3.77e-07	8.06017
		ILMN_1370066	Wisp2	29576	WNT1 inducible signaling pathway protein 2	-1.82518	8.426	-5.59139	4.9e-06	3.85e-05	2.88275
		ILMN_1348991	LOC680007	679895	similar to C34C12.4; hypothetical protein LOC679527; similar to RIKEN cDNA 1110003E01; hypothetical protein LOC680653; hypothetical protein LOC680597; hypothetical protein LOC679895; similar to CG13585-PA, isoform A; hypothetical protein LOC680694; hypothetical protein LOC680062; hypothetical protein LOC679982; hypothetical protein LOC680007	-1.82145	9.29999	-7.00884	1.04e-07	1.2e-06	6.76849
		ILMN_1373954	Vgll3	498038	vestigial like 3 (Drosophila)	-1.80809	7.80252	-6.61245	3.01e-07	3.12e-06	5.6966
		ILMN_1362261	Nsdhl	309262	NAD(P) dependent steroid dehydrogenase-like	-1.80712	8.27502	-8.97496	7.2e-10	1.33e-08	11.826
		ILMN_1362020	LOC499221	499221	PREDICTED: Rattus norvegicus similar to Sorting nexin 12 (LOC499221), mRNA.	-1.80518	9.40835	-14.8056	4.66e-15	2.42e-13	24.0311
		ILMN_1355517	Ankrd46	299982	ankyrin repeat domain 46	-1.80347	9.46379	-13.2023	8.54e-14	3.63e-12	21.0581
		ILMN_1356239	Myof	309499	myoferlin	-1.8031	8.19096	-4.76789	4.83e-05	0.000302394	0.596867
		ILMN_1376339	ahr	25690	aryl hydrocarbon receptor	-1.80118	7.95909	-6.08932	1.24e-06	1.12e-05	4.26224
		ILMN_1373825	Gpm6b	192179	glycoprotein m6b	-1.79963	8.07015	-5.24743	1.27e-05	9.19e-05	1.92646
		ILMN_1372542	Ppp2cb	24673	protein phosphatase 2, catalytic subunit, beta isozyme	-1.79824	10.6386	-12.0447	8.22e-13	2.84e-11	18.7436
		ILMN_1349052	Arl8a	498234	ADP-ribosylation factor-like 8A	-1.7949	8.2458	-11.9514	9.93e-13	3.39e-11	18.5504
		ILMN_1371344	Cebpb	24253	CCAAT/enhancer binding protein (C/EBP), beta	-1.79022	10.6462	-5.66814	3.97e-06	3.18e-05	3.09592
		ILMN_1358752	Ndn	308690	necdin, melanoma antigen (MAGE) family member	-1.77763	9.1374	-7.56035	2.46e-08	3.24e-07	8.23346
		ILMN_1369032	Snta1	362242	syntrophin, alpha 1	-1.7745	8.18112	-10.5564	1.89e-11	4.94e-10	15.5379
		ILMN_1364260	Anxa2	56611	annexin A2	-1.77426	11.4971	-10.2711	3.57e-11	8.65e-10	14.8921
		ILMN_1356949	Col6a1	294337	collagen, type VI, alpha 1	-1.77307	10.8712	-4.83354	4.02e-05	0.000256197	0.778248
		ILMN_1371561	Adcy2	81636	adenylate cyclase 2 (brain)	-1.76862	8.75091	-6.94859	1.22e-07	1.38e-06	6.60652
		ILMN_1361708	Fbln5	29158	fibulin 5	-1.76366	9.07546	-5.23349	1.32e-05	9.52e-05	1.8877
		ILMN_1372814	Ier5l	499772	immediate early response 5-like	-1.76153	8.0492	-10.492	2.18e-11	5.57e-10	15.3931
		ILMN_1353515	Npr2	116564	natriuretic peptide receptor B/guanylate cyclase B (atrionatriuretic peptide receptor B)	-1.75301	9.03153	-11.4763	2.64e-12	8.29e-11	17.551
		ILMN_1368549	Sts	24800	steroid sulfatase (microsomal), isozyme S	-1.75072	8.11881	-7.06707	8.94e-08	1.04e-06	6.92469
		ILMN_1376575	Ctsa	296370	cathepsin A	-1.74949	11.47	-7.04524	9.47e-08	1.1e-06	6.86616
		ILMN_1361266	Ppap2b	192270	phosphatidic acid phosphatase type 2B	-1.74576	10.1025	-4.59516	7.8e-05	0.000462718	0.121145
		ILMN_1360654	Rbms2	288771	RNA binding motif, single stranded interacting protein 2	-1.74232	9.65173	-12.7166	2.17e-13	8.42e-12	20.105
		ILMN_1368158	RGD1560592	501952	similar to RIKEN cDNA 1110003E01	-1.73541	9.73261	-6.1209	1.14e-06	1.03e-05	4.34935
		ILMN_1361889	Scarb2	117106	scavenger receptor class B, member 2	-1.73527	9.10994	-8.96667	7.35e-10	1.36e-08	11.8056
		ILMN_1356658	LOC363328	363328	similar to TICAM-1	-1.73408	8.15151	-10.3536	2.97e-11	7.3e-10	15.0799
		ILMN_1366337	RGD1560687	500804	similar to Ferritin light chain (Ferritin L subunit)	-1.7315	11.2432	-5.57839	5.08e-06	3.97e-05	2.84661
		ILMN_1370946	Pcsk1n	246333	proprotein convertase subtilisin/kexin type 1 inhibitor	-1.7307	7.8853	-6.2145	8.84e-07	8.22e-06	4.60718
		ILMN_1364162	Ggcx	81716	gamma-glutamyl carboxylase	-1.72308	10.5661	-9.05296	5.97e-10	1.13e-08	12.0167
		ILMN_1352608	Tax1bp3	360564	Tax1 (human T-cell leukemia virus type I) binding protein 3	-1.72033	8.45051	-11.0889	5.98e-12	1.72e-10	16.7158
		ILMN_1359468	DHCR24	298298	24-dehydrocholesterol reductase	-1.71818	8.44092	-5.54258	5.61e-06	4.34e-05	2.74708
		ILMN_1349449	Htra1	65164	HtrA serine peptidase 1	-1.71426	12.2452	-9.33915	3.03e-10	6.09e-09	12.7095
		ILMN_1357872	Pomgnt1	362567	protein O-linked mannose N-acetylglucosaminyltransferase 1 (beta 1,2-)	-1.7104	9.07971	-9.3011	3.31e-10	6.59e-09	12.618
		ILMN_1372631	Slc25a1	29743	solute carrier family 25 (mitochondrial carrier, citrate transporter), member 1	-1.70354	9.74249	-9.91122	8.04e-11	1.82e-09	14.0626
		ILMN_1375563	Maf	54267	v-maf avian musculoaponeurotic fibrosarcoma oncogene homolog	-1.70059	8.60813	-4.80679	4.33e-05	0.000273498	0.704302
		ILMN_1350492	Stub1	287155	STIP1 homology and U-box containing protein 1, E3 ubiquitin protein ligase	-1.69838	9.76292	-7.77561	1.41e-08	1.95e-07	8.79602
		ILMN_1352132	Fuca2	292485	fucosidase, alpha-L- 2, plasma	-1.69162	9.77352	-6.47972	4.3e-07	4.31e-06	5.33456
		ILMN_1650253	Tln2	315776	talin 2	-1.69046	7.84656	-7.26588	5.29e-08	6.49e-07	7.45535
		ILMN_1350619	Pdia5	360722	protein disulfide isomerase family A, member 5	-1.68988	8.47557	-4.79638	4.46e-05	0.000280963	0.67554
		ILMN_1355156	Impad1	312952	inositol monophosphatase domain containing 1	-1.68831	8.25058	-10.5903	1.76e-11	4.64e-10	15.6139
		ILMN_1376442	Nedd9	291044	neural precursor cell expressed, developmentally down-regulated 9	-1.68261	10.5239	-5.92238	1.97e-06	1.69e-05	3.80087
		ILMN_1353084	Dact3	499088	dishevelled-binding antagonist of beta-catenin 3	-1.6822	8.32541	-10.9594	7.89e-12	2.22e-10	16.4326
		ILMN_1351765	Mvb12a	290635	multivesicular body subunit 12A	-1.68089	8.84641	-11.5716	2.17e-12	7e-11	17.7535
		ILMN_1352220	Cfl2	366624	cofilin 2, muscle	-1.67913	9.40731	-6.96669	1.17e-07	1.33e-06	6.65523
		ILMN_1360255	Aig1	292486	androgen-induced 1	-1.67472	9.9298	-7.15649	7.06e-08	8.42e-07	7.16388
		ILMN_1366779	Uck2	304944	uridine-cytidine kinase 2	-1.67422	8.09233	-7.86266	1.13e-08	1.6e-07	9.02194
		ILMN_1360762	LOC362306	362306	hypothetical LOC362306; ADP-ribosylation factor 1	-1.67321	9.39069	-17.3518	7.34e-17	5.29e-15	28.2694
		ILMN_1367882	Jtb	29439	jumping translocation breakpoint	-1.67215	10.5258	-11.2954	3.86e-12	1.16e-10	17.1632
		ILMN_1373821	Gpx7	298376	glutathione peroxidase 7	-1.6676	8.52093	-7.7043	1.7e-08	2.31e-07	8.61024
		ILMN_1362266	Ecm1	116662	extracellular matrix protein 1	-1.66664	8.81194	-5.64308	4.25e-06	3.38e-05	3.02634
		ILMN_1363250	Mbtps1	89842	membrane-bound transcription factor peptidase, site 1	-1.66654	8.84954	-14.3559	1.03e-14	5.15e-13	23.2228
		ILMN_1371909	Itga5	315346	integrin, alpha 5 (fibronectin receptor, alpha polypeptide)	-1.66613	8.18402	-5.94478	1.85e-06	1.6e-05	3.86286
		ILMN_1373313	Tnfrsf1a	25625	tumor necrosis factor receptor superfamily, member 1a	-1.66564	9.30847	-10.3564	2.95e-11	7.27e-10	15.0863
		ILMN_1358247	Slc25a4	85333	solute carrier family 25 (mitochondrial carrier; adenine nucleotide translocator), member 4	-1.66499	12.5874	-6.95899	1.19e-07	1.35e-06	6.63451
		ILMN_1649884	Cmtm3	291813	CKLF-like MARVEL transmembrane domain containing 3	-1.66418	9.43846	-8.21888	4.6e-09	7.06e-08	9.93691
		ILMN_1349324	Sccpdh	305021	saccharopine dehydrogenase (putative)	-1.66264	8.67341	-10.5411	1.96e-11	5.08e-10	15.5035
		ILMN_1350924	Ndufb6	297990	NADH dehydrogenase (ubiquinone) 1 beta subcomplex, 6	-1.65683	10.2126	-10.4757	2.26e-11	5.74e-10	15.3563
		ILMN_1361493	Plekhf1	308543	pleckstrin homology domain containing, family F (with FYVE domain) member 1	-1.65671	8.0965	-8.99501	6.86e-10	1.28e-08	11.8751
		ILMN_1353399	Hexa	300757	hexosaminidase A	-1.65124	10.2292	-6.72724	2.21e-07	2.37e-06	6.00846
		ILMN_1351337	Smyd2	289372	SET and MYND domain containing 2	-1.64653	9.4916	-9.35473	2.92e-10	5.89e-09	12.7469
		ILMN_1349318	Vmp1	192129	vacuole membrane protein 1	-1.64489	10.5181	-10.0448	5.93e-11	1.36e-09	14.3725
		ILMN_1349491	Srsf9	288701	serine/arginine-rich splicing factor 9	-1.63998	8.44923	-17.335	7.53e-17	5.39e-15	28.2431
		ILMN_1366815	LOC366083	366083	PREDICTED: Rattus norvegicus similar to Homeobox protein Hox-D8 (Hox-4.3) (Hox-5.4) (LOC366083), mRNA.	-1.6374	8.13788	-7.71477	1.65e-08	2.26e-07	8.63756
		ILMN_1359173	Pigy	502782	phosphatidylinositol glycan anchor biosynthesis, class Y	-1.63448	8.73279	-7.79631	1.34e-08	1.87e-07	8.84981
		ILMN_2039023	RGD1560328	499317	similar to UPF0197 protein C11orf10 homolog	-1.63276	11.9452	-11.4345	2.88e-12	8.95e-11	17.4618
		ILMN_2040432	Ngfrap1	117089	nerve growth factor receptor (TNFRSF16) associated protein 1	-1.63268	8.62184	-12.5407	3.06e-13	1.14e-11	19.7536
		ILMN_1361515	Mprip	116504	myosin phosphatase Rho interacting protein	-1.63229	8.70014	-4.74252	5.18e-05	0.000321925	0.526847
		ILMN_1358687	Cpq	58952	carboxypeptidase Q	-1.63106	10.6196	-8.22575	4.52e-09	6.96e-08	9.95441
		ILMN_1376480	Hmgcs1	29637	3-hydroxy-3-methylglutaryl-CoA synthase 1 (soluble)	-1.62133	11.5128	-6.11382	1.16e-06	1.05e-05	4.32982
		ILMN_1360481	Plec	64204	plectin	-1.61939	9.63022	-7.39611	3.77e-08	4.74e-07	7.80066
		ILMN_1352091	Tmed10	84599	transmembrane emp24-like trafficking protein 10 (yeast)	-1.61848	11.9154	-10.8446	1.01e-11	2.78e-10	16.1798
		ILMN_1375110	Tmbim1	316516	transmembrane BAX inhibitor motif containing 1	-1.61557	8.56962	-9.65694	1.44e-10	3.11e-09	13.4664
		ILMN_1373101	Rnf34	282845	ring finger protein 34, E3 ubiquitin protein ligase	-1.61483	8.70661	-12.1578	6.55e-13	2.28e-11	18.9763
		ILMN_1372654	Map1lc3b	64862	microtubule-associated protein 1 light chain 3 beta	-1.61456	12.4177	-8.65539	1.56e-09	2.67e-08	11.0365
		ILMN_1375087	Loxl3	312478	lysyl oxidase-like 3	-1.61027	8.32706	-6.46957	4.42e-07	4.42e-06	5.30684
		ILMN_1358093	Arf4	79120	ADP-ribosylation factor 4	-1.61027	11.5647	-7.15213	7.14e-08	8.51e-07	7.15222
		ILMN_2039030	Kctd15	499129	potassium channel tetramerization domain containing 15	-1.60761	9.79921	-7.07855	8.67e-08	1.02e-06	6.95544
		ILMN_1376886	Wls	362065	wntless homolog (Drosophila)	-1.60488	9.00907	-10.392	2.72e-11	6.77e-10	15.167
		ILMN_1363155	Plekhb2	301337	pleckstrin homology domain containing, family B (evectins) member 2	-1.60468	10.2479	-6.77441	1.95e-07	2.12e-06	6.1363
		ILMN_1361194	Rab30	308821	RAB30, member RAS oncogene family	-1.60379	8.37238	-9.89277	8.38e-11	1.89e-09	14.0196
		ILMN_1353138	Hspb8	113906	heat shock protein B8	-1.60302	8.79367	-7.13033	7.56e-08	8.95e-07	7.094
		ILMN_1374409	Ppp1r14a	114004	protein phosphatase 1, regulatory (inhibitor) subunit 14A	-1.60072	8.6561	-5.39978	8.34e-06	6.27e-05	2.35007
		ILMN_1376481	Btd	306262	biotinidase	-1.60051	8.10525	-9.98567	6.78e-11	1.55e-09	14.2356
		ILMN_1363572	Mgmt	25332	O-6-methylguanine-DNA methyltransferase	-1.59955	8.29753	-10.4753	2.26e-11	5.74e-10	15.3554
		ILMN_1357524	Apopt1	299341	apoptogenic 1, mitochondrial	-1.59822	9.53697	-11.2296	4.43e-12	1.31e-10	17.0213
		ILMN_1349306	Steap1	297738	six transmembrane epithelial antigen of the prostate 1	-1.59175	8.52523	-6.37946	5.64e-07	5.52e-06	5.06018
		ILMN_1368037	Plac9	361105	placenta-specific 9	-1.58833	8.08294	-4.94081	2.99e-05	0.000195497	1.07519
		ILMN_1354198	Uap1l1	296560	UDP-N-acteylglucosamine pyrophosphorylase 1-like 1	-1.5882	8.74701	-8.69264	1.43e-09	2.47e-08	11.1292
		ILMN_1372152	asap1	314961	ArfGAP with SH3 domain, ankyrin repeat and PH domain 1	-1.58404	9.19679	-7.4553	3.23e-08	4.14e-07	7.95698
		ILMN_1352782	Tpp1	83534	tripeptidyl peptidase I	-1.58369	11.0116	-5.83469	2.5e-06	2.1e-05	3.55801
		ILMN_1352305	l7Rn6	293103	lethal, Chr 7, Rinchik 6	-1.58348	9.92441	-8.98564	7.02e-10	1.31e-08	11.8521
		ILMN_1376809	Ddost	313648	dolichyl-diphosphooligosaccharide-protein glycosyltransferase	-1.57654	9.68261	-7.00083	1.06e-07	1.22e-06	6.74697
		ILMN_1362012	FNDC3B	294925	fibronectin type III domain containing 3B	-1.57605	10.5931	-8.12189	5.87e-09	8.81e-08	9.68935
		ILMN_1354256	Tm2d2	290833	TM2 domain containing 2	-1.57516	10.6404	-9.75402	1.15e-10	2.54e-09	13.695
		ILMN_1354030	TRIO	310192	triple functional domain (PTPRF interacting)	-1.575	8.51359	-7.20609	6.19e-08	7.51e-07	7.29618
		ILMN_1360580	Acss2	311569	acyl-CoA synthetase short-chain family member 2	-1.57329	8.11438	-6.07333	1.3e-06	1.16e-05	4.21812
		ILMN_1373039	R3hcc1	361064	R3H domain and coiled-coil containing 1	-1.5724	9.08115	-13.6768	3.52e-14	1.61e-12	21.9651
		ILMN_1352832	Slc39a13	295928	solute carrier family 39 (zinc transporter), member 13	-1.5719	8.77162	-7.9686	8.65e-09	1.25e-07	9.29568
		ILMN_1649993	Ostm1	499474	osteopetrosis associated transmembrane protein 1	-1.57147	9.77053	-8.13665	5.66e-09	8.52e-08	9.7271
		ILMN_1376744	Slc6a8	50690	solute carrier family 6 (neurotransmitter transporter), member 8	-1.56982	9.16849	-8.28337	3.92e-09	6.11e-08	10.1009
		ILMN_1360026	Unc5b	60630	unc-5 homolog B (C. elegans)	-1.56668	7.84594	-5.29257	1.12e-05	8.23e-05	2.05196
		ILMN_1367435	Lzts2	365468	leucine zipper, putative tumor suppressor 2	-1.56623	8.45162	-9.0495	6.02e-10	1.14e-08	12.0082
		ILMN_1349335	SEC24D	310843	SEC24 family, member D (S. cerevisiae)	-1.56583	8.96164	-8.5415	2.07e-09	3.44e-08	10.7519
		ILMN_1352727	B4galt7	364675	xylosylprotein beta 1,4-galactosyltransferase, polypeptide 7	-1.56558	8.56313	-8.4594	2.53e-09	4.12e-08	10.5458
		ILMN_1367373	Dnajc10	295690	DnaJ (Hsp40) homolog, subfamily C, member 10	-1.56259	9.83477	-12.5749	2.86e-13	1.08e-11	19.8222
		ILMN_1350609	Mlf2	312709	myeloid leukemia factor 2	-1.5609	7.93025	-4.70466	5.76e-05	0.00035322	0.422443
		ILMN_1366387	Adamts5	304135	ADAM metallopeptidase with thrombospondin type 1 motif, 5	-1.55456	8.08642	-5.74707	3.19e-06	2.62e-05	3.31502
		ILMN_1362093	Emd	25437	emerin	-1.55393	9.18379	-5.64904	4.18e-06	3.34e-05	3.04289
		ILMN_1349029	Prkcsh	300445	protein kinase C substrate 80K-H	-1.55196	8.42798	-4.68935	6e-05	0.000367478	0.380263
		ILMN_2040391	Ilk	170922	integrin-linked kinase	-1.55139	9.19326	-5.30783	1.08e-05	7.91e-05	2.09438
		ILMN_1355708	Cdk14	362316	cyclin-dependent kinase 14	-1.55136	8.80258	-5.12257	1.8e-05	0.000124875	1.57947
		ILMN_1363646	Tmem126b	293114	transmembrane protein 126B	-1.5512	9.40877	-16.3117	3.75e-16	2.4e-14	26.6036
		ILMN_1353840	Mrrf	311903	mitochondrial ribosome recycling factor	-1.55009	8.0895	-10.1126	5.09e-11	1.19e-09	14.5288
		ILMN_1365552	RGD1561113	499780	similar to Hypothetical UPF0184 protein C9orf16 homolog	-1.54957	9.1597	-7.52173	2.72e-08	3.52e-07	8.13196
		ILMN_1356454	Fgfrl1	360903	fibroblast growth factor receptor-like 1	-1.5492	8.03005	-7.24534	5.59e-08	6.81e-07	7.4007
		ILMN_1369241	Renbp	81759	renin binding protein	-1.54572	8.98971	-10.0603	5.73e-11	1.32e-09	14.4082
		ILMN_1372302	Malsu1	297082	mitochondrial assembly of ribosomal large subunit 1	-1.54456	10.1618	-12.6171	2.63e-13	1e-11	19.9066
		ILMN_1369001	nxn	360577	nucleoredoxin	-1.54327	8.43676	-7.68263	1.79e-08	2.42e-07	8.55368
		ILMN_1376638	Atp6v0d1	291969	ATPase, H+ transporting, lysosomal V0 subunit D1	-1.53558	8.95849	-9.26096	3.64e-10	7.18e-09	12.5213
		ILMN_1359050	Fbxo6	192351	F-box protein 6	-1.53351	9.09811	-10.8128	1.08e-11	2.97e-10	16.1096
		ILMN_1359784	Fam129b	362115	family with sequence similarity 129, member B	-1.53058	8.90662	-6.66281	2.63e-07	2.76e-06	5.83354
		ILMN_1349705	Anxa4	79124	annexin A4	-1.53052	11.704	-7.60196	2.21e-08	2.94e-07	8.34262
		ILMN_1363044	C1qtnf2	497886	C1q and tumor necrosis factor related protein 2	-1.5281	9.22754	-5.64825	4.19e-06	3.34e-05	3.04069
		ILMN_1351562	Casp12	156117	caspase 12	-1.52738	8.0196	-8.80309	1.09e-09	1.95e-08	11.403
		ILMN_1365210	Gls	24398	glutaminase	-1.52689	8.0962	-6.984	1.11e-07	1.27e-06	6.70175
		ILMN_1348905	Tmem199	303332	transmembrane protein 199	-1.52534	8.97775	-7.12327	7.7e-08	9.11e-07	7.07512
		ILMN_1363845	Mfsd1	361957	major facilitator superfamily domain containing 1	-1.52312	8.21146	-11.7238	1.58e-12	5.26e-11	18.075
		ILMN_1357137	Litaf	65161	lipopolysaccharide-induced TNF factor	-1.52188	9.36977	-12.2798	5.13e-13	1.83e-11	19.2256
		ILMN_1364809	Crip2	338401	cysteine-rich protein 2	-1.52109	10.0773	-6.36224	5.91e-07	5.76e-06	5.013
		ILMN_1357395	Tspan31	362890	tetraspanin 31	-1.52047	9.66656	-7.83936	1.2e-08	1.69e-07	8.96156
		ILMN_1362981	Cpd	25306	carboxypeptidase D	-1.52011	9.74849	-5.11196	1.86e-05	0.000128054	1.55002
		ILMN_1371474	Tmem106b	312132	transmembrane protein 106B	-1.51697	8.88917	-7.76748	1.44e-08	1.99e-07	8.77486
		ILMN_1374604	Pts	29498	6-pyruvoyl-tetrahydropterin synthase	-1.51541	8.56441	-10.5244	2.03e-11	5.23e-10	15.4661
		ILMN_1355775	Rragc	298514	Ras-related GTP binding C	-1.51332	11.1037	-8.41377	2.83e-09	4.57e-08	10.4308
		ILMN_1354205	Pebp1	29542	phosphatidylethanolamine binding protein 1	-1.51237	12.4983	-9.10996	5.21e-10	1e-08	12.1555
		ILMN_1353282	Cisd1	294362	CDGSH iron sulfur domain 1	-1.51206	11.3581	-8.10631	6.11e-09	9.1e-08	9.64947
		ILMN_1365628	Snx24	361328	sorting nexin 24	-1.51056	7.86483	-9.01296	6.57e-10	1.23e-08	11.919
		ILMN_1350442	Sirt6	299638	sirtuin 6	-1.50709	8.29709	-9.08767	5.5e-10	1.05e-08	12.1013
		ILMN_1350340	Prmt2	499420	protein arginine methyltransferase 2	-1.50073	8.54876	-10.1179	5.03e-11	1.18e-09	14.541
		ILMN_1353960	Idh1	24479	isocitrate dehydrogenase 1 (NADP+), soluble	-1.49977	9.60923	-6.71645	2.27e-07	2.43e-06	5.97921
		ILMN_1369824	Ppp4r1	140943	protein phosphatase 4, regulatory subunit 1	-1.49429	10.5259	-8.92546	8.11e-10	1.49e-08	11.7045
		ILMN_1354634	Wdfy1	301549	WD repeat and FYVE domain containing 1	-1.494	9.4699	-5.177	1.55e-05	0.00010905	1.7307
		ILMN_1364910	Uap1	498272	UDP-N-acteylglucosamine pyrophosphorylase 1	-1.49391	9.75463	-6.70542	2.34e-07	2.49e-06	5.94927
		ILMN_1350983	Fdps	83791	farnesyl diphosphate synthase	-1.48814	8.7384	-6.61583	2.98e-07	3.1e-06	5.70578
		ILMN_1357304	Gpx8	294744	glutathione peroxidase 8	-1.4875	12.3112	-7.57453	2.37e-08	3.14e-07	8.27068
		ILMN_1358399	Serf1	502503	small EDRK-rich factor 1	-1.48713	9.93783	-5.74794	3.18e-06	2.62e-05	3.31743
		ILMN_1350995	Tmem17	360985	transmembrane protein 17	-1.48059	8.47507	-11.4774	2.63e-12	8.29e-11	17.5532
		ILMN_1367571	RGD1564688	498099	similar to glyceraldehyde-3-phosphate dehydrogenase	-1.48058	12.7956	-5.84524	2.43e-06	2.05e-05	3.58723
		ILMN_1349836	Spg21	300791	spastic paraplegia 21 homolog (human)	-1.47956	11.2623	-6.33261	6.41e-07	6.18e-06	4.93172
		ILMN_1365192	S100a4	24615	S100 calcium-binding protein A4	-1.4779	13.1955	-5.66549	4e-06	3.2e-05	3.08859
		ILMN_2040330	Tmed9	361207	transmembrane emp24 protein transport domain containing 9	-1.47722	11.816	-7.82769	1.24e-08	1.73e-07	8.9313
		ILMN_1356699	St13	81800	suppression of tumorigenicity 13	-1.47261	10.6503	-13.5588	4.38e-14	1.97e-12	21.7416
		ILMN_1374865	GDF1	290658	growth differentiation factor 1; LAG1 homolog, ceramide synthase 1	-1.47209	7.9335	-8.67287	1.5e-09	2.57e-08	11.08
		ILMN_1355172	Nomo1	361578	nodal modulator 1	-1.47155	10.9152	-6.72764	2.21e-07	2.37e-06	6.00956
		ILMN_1372418	Hoxa9	500126	homeobox A9	-1.46891	7.74298	-5.53353	5.76e-06	4.45e-05	2.72195
		ILMN_1356307	Tmlhe	170898	trimethyllysine hydroxylase, epsilon	-1.4638	8.23371	-12.5347	3.1e-13	1.15e-11	19.7416
		ILMN_1367348	LOC499196	499196	PREDICTED: Rattus norvegicus LOC499196 (LOC499196), mRNA.	-1.46323	7.60914	-6.49572	4.12e-07	4.16e-06	5.37827
		ILMN_1350180	Emp1	25314	epithelial membrane protein 1	-1.46204	11.561	-4.63677	6.95e-05	0.000419107	0.235525
		ILMN_1365946	Me1	24552	malic enzyme 1, NADP(+)-dependent, cytosolic	-1.46199	8.20166	-6.22853	8.51e-07	7.96e-06	4.64578
		ILMN_1371164	PCYOX1	246302	prenylcysteine oxidase 1	-1.46093	10.3287	-7.8663	1.12e-08	1.59e-07	9.03138
		ILMN_2040487	Gtf2ird1	246770	GTF2I repeat domain containing 1	-1.46063	7.88412	-11.1361	5.41e-12	1.56e-10	16.8186
		ILMN_1369091	Slc35e3	362883	solute carrier family 35, member E3	-1.4598	7.68762	-6.7152	2.28e-07	2.43e-06	5.97582
		ILMN_1360095	Sspn	500364	sarcospan	-1.4592	8.24672	-5.74727	3.19e-06	2.62e-05	3.31558
		ILMN_1359636	Snd1	64635	staphylococcal nuclease and tudor domain containing 1	-1.45784	9.52299	-6.26965	7.61e-07	7.21e-06	4.75885
		ILMN_1366454	Tmtc4	290501	transmembrane and tetratricopeptide repeat containing 4	-1.45755	7.72688	-6.73112	2.19e-07	2.35e-06	6.019
		ILMN_1357717	Sar1b	287276	SAR1 homolog B (S. cerevisiae)	-1.45172	9.38367	-8.53048	2.12e-09	3.52e-08	10.7243
		ILMN_1649818	S100a16	361991	S100 calcium binding protein A16	-1.45118	9.42614	-9.55779	1.81e-10	3.83e-09	13.2317
		ILMN_1361763	Mapk8ip1	116457	mitogen-activated protein kinase 8 interacting protein 1	-1.45102	8.02789	-8.84033	9.96e-10	1.8e-08	11.495
		ILMN_1370090	Atxn10	170821	ataxin 10	-1.44325	10.5527	-11.6498	1.84e-12	6.02e-11	17.9189
		ILMN_1369781	Pdcl3	316348	phosducin-like 3	-1.43966	9.4206	-8.95003	7.65e-10	1.41e-08	11.7648
		ILMN_1354551	RGD1565033	498014	similar to hypothetical protein LOC284018 isoform b	-1.43693	8.07943	-11.342	3.5e-12	1.06e-10	17.2635
		ILMN_1353221	Alg5	295051	ALG5, dolichyl-phosphate beta-glucosyltransferase	-1.43325	10.3582	-8.75795	1.22e-09	2.13e-08	11.2913
		ILMN_1351105	Nnmt	300691	nicotinamide N-methyltransferase	-1.43209	8.88833	-6.28123	7.37e-07	7.01e-06	4.79065
		ILMN_1358975	Creld1	312638	cysteine-rich with EGF-like domains 1	-1.4319	8.73671	-8.18135	5.06e-09	7.7e-08	9.84125
		ILMN_1349202	Dhcr7	64191	7-dehydrocholesterol reductase	-1.43026	8.42736	-7.23249	5.78e-08	7.03e-07	7.36651
		ILMN_1370585	ARMET	315989	arginine-rich, mutated in early stage tumors	-1.42972	10.0611	-7.46853	3.12e-08	4.01e-07	7.99186
		ILMN_1359864	Yif1a	171441	Yip1 interacting factor homolog A (S. cerevisiae)	-1.42469	8.93114	-11.5655	2.19e-12	7.08e-11	17.7405
		ILMN_1359413	Slc35b1	287642	solute carrier family 35, member B1	-1.42415	11.9167	-6.99378	1.08e-07	1.24e-06	6.72805
		ILMN_1350131	Zfp57	361783	zinc finger protein 57	-1.41951	7.79997	-10.8769	9.42e-12	2.61e-10	16.2511
		ILMN_1361158	Slc33a1	64018	solute carrier family 33 (acetyl-CoA transporter), member 1	-1.41873	8.716	-7.37721	3.96e-08	4.98e-07	7.75067
		ILMN_1353929	TENC1	315326	tensin like C1 domain containing phosphatase (tensin 2)	-1.41807	8.66712	-7.26078	5.37e-08	6.57e-07	7.44179
		ILMN_1374365	Tmed4	305502	transmembrane emp24 protein transport domain containing 4	-1.41659	9.11047	-6.24685	8.09e-07	7.62e-06	4.69617
		ILMN_1650148	Golt1b	362460	golgi transport 1 homolog B (S. cerevisiae)	-1.41658	8.31843	-6.88078	1.47e-07	1.63e-06	6.42381
		ILMN_1369272	Nisch	306255	nischarin	-1.41305	7.84678	-4.70765	5.71e-05	0.000350752	0.430689
		ILMN_1363410	ACOX1	50681	acyl-Coenzyme A oxidase 1, palmitoyl	-1.41293	8.39696	-8.14662	5.52e-09	8.33e-08	9.75259
		ILMN_1370644	Ckap4	362859	cytoskeleton-associated protein 4	-1.4129	9.6842	-5.89148	2.14e-06	1.82e-05	3.71532
		ILMN_1369938	Slc20a1	81826	solute carrier family 20 (phosphate transporter), member 1	-1.41258	10.6403	-6.82183	1.71e-07	1.89e-06	6.2646
		ILMN_1372029	Sptan1	64159	spectrin, alpha, non-erythrocytic 1	-1.41077	9.99069	-5.22611	1.35e-05	9.69e-05	1.86717
		ILMN_1349996	Arl14ep	311279	ADP-ribosylation factor-like 14 effector protein	-1.40879	9.13183	-7.51542	2.76e-08	3.57e-07	8.11537
		ILMN_1351310	Nckap1	58823	NCK-associated protein 1	-1.40838	8.84563	-7.31606	4.64e-08	5.76e-07	7.58862
		ILMN_1372442	Ipo4	290228	importin 4	-1.40569	8.68481	-7.33391	4.43e-08	5.51e-07	7.63597
		ILMN_1368622	Lrrc41	362566	leucine rich repeat containing 41	-1.40403	8.12714	-8.32258	3.55e-09	5.61e-08	10.2003
		ILMN_1363873	Akr1b1	24192	aldo-keto reductase family 1, member B1 (aldose reductase)	-1.4028	12.0434	-8.33865	3.41e-09	5.42e-08	10.241
		ILMN_1358624	Papss2	294103	3'-phosphoadenosine 5'-phosphosulfate synthase 2	-1.40042	7.88755	-7.11284	7.92e-08	9.35e-07	7.04724
		ILMN_1365843	Polr2e	690966	polymerase (RNA) II (DNA directed) polypeptide E	-1.39546	9.40153	-7.27881	5.12e-08	6.29e-07	7.48972
		ILMN_1358542	Fdft1	29580	farnesyl diphosphate farnesyl transferase 1	-1.39189	8.47611	-8.20701	4.74e-09	7.26e-08	9.90668
		ILMN_1358252	Psph	304429	phosphoserine phosphatase	-1.38849	9.76307	-5.61141	4.64e-06	3.66e-05	2.93838
		ILMN_1375168	Mdfic	362325	MyoD family inhibitor domain containing	-1.38242	7.9484	-9.16895	4.53e-10	8.78e-09	12.2988
		ILMN_1359834	Rab9a	84589	RAB9A, member RAS oncogene family	-1.38023	8.97802	-9.62133	1.57e-10	3.36e-09	13.3823
		ILMN_1350201	RECK	313488	reversion-inducing-cysteine-rich protein with kazal motifs	-1.37983	10.8233	-5.39377	8.48e-06	6.36e-05	2.33334
		ILMN_1367232	Medag	360757	mesenteric estrogen-dependent adipogenesis	-1.3793	8.88607	-4.68608	6.06e-05	0.00037059	0.37125
		ILMN_1370798	Plxdc2	361282	plexin domain containing 2	-1.37887	12.0295	-7.3751	3.98e-08	5e-07	7.74507
		ILMN_1367510	Dnpep	301529	aspartyl aminopeptidase	-1.37869	9.66528	-6.92597	1.3e-07	1.46e-06	6.54563
		ILMN_1370272	Pias2	83422	protein inhibitor of activated STAT, 2	-1.37865	9.12523	-9.0196	6.47e-10	1.21e-08	11.9352
		ILMN_1363688	Nradd	246143	neurotrophin receptor associated death domain	-1.37716	8.33772	-8.5111	2.23e-09	3.66e-08	10.6757
		ILMN_1367105	Cbr1	29224	carbonyl reductase 1	-1.37668	9.00431	-9.38164	2.74e-10	5.55e-09	12.8115
		ILMN_1366518	Apoa1bp	295229	apolipoprotein A-I binding protein	-1.37566	9.37676	-12.6642	2.4e-13	9.19e-12	20.0008
		ILMN_1352004	Cers2	310667	ceramide synthase 2	-1.37545	10.1364	-13.3564	6.39e-14	2.77e-12	21.3552
		ILMN_1649942	Camk1	171503	calcium/calmodulin-dependent protein kinase I	-1.37479	8.1516	-10.8543	9.89e-12	2.73e-10	16.2013
		ILMN_1372523	Sdf2	287470	stromal cell derived factor 2	-1.37375	10.2451	-8.77336	1.17e-09	2.07e-08	11.3294
		ILMN_1361231	Lepre1	114200	leucine proline-enriched proteoglycan (leprecan) 1	-1.37076	9.61889	-7.60569	2.19e-08	2.91e-07	8.3524
		ILMN_1362539	Rtcd1	295395	RNA terminal phosphate cyclase domain 1	-1.36818	9.63797	-13.9036	2.32e-14	1.11e-12	22.3901
		ILMN_1375856	Epb41l1	59317	erythrocyte membrane protein band 4.1-like 1	-1.36718	8.86194	-8.12471	5.83e-09	8.75e-08	9.69656
		ILMN_1355835	Lamc1	117036	laminin, gamma 1	-1.36563	7.69594	-8.85161	9.7e-10	1.75e-08	11.5228
		ILMN_1367742	Ptprg	171357	protein tyrosine phosphatase, receptor type, G	-1.36532	7.84346	-7.68944	1.76e-08	2.38e-07	8.57147
		ILMN_1351591	Dctn3	362504	dynactin 3	-1.3647	9.14195	-9.26415	3.61e-10	7.14e-09	12.529
		ILMN_1351285	Rhob	64373	ras homolog family member B	-1.36445	9.64952	-4.83677	3.99e-05	0.000254247	0.787178
		ILMN_1350875	LOC680714	680714	hypothetical protein LOC680714	-1.36396	8.50483	-4.57901	8.15e-05	0.000481044	0.0767901
		ILMN_1366384	CBARA1	365567	calcium binding atopy-related autoantigen 1	-1.36112	8.35526	-7.0423	9.54e-08	1.11e-06	6.85828
		ILMN_1364160	Abl1	311860	c-abl oncogene 1, non-receptor tyrosine kinase	-1.35838	9.24383	-9.33409	3.06e-10	6.15e-09	12.6974
		ILMN_2039517	Impdh1	362329	IMP (inosine 5'-monophosphate) dehydrogenase 1	-1.34958	8.4934	-6.22621	8.56e-07	8e-06	4.6394
		ILMN_1349744	Slc29a3	353307	solute carrier family 29 (equilibrative nucleoside transporter), member 3	-1.34784	9.43146	-6.27824	7.43e-07	7.06e-06	4.78244
		ILMN_1357763	Rhoq	85428	ras homolog family member Q	-1.34601	10.1562	-7.0152	1.03e-07	1.18e-06	6.78557
		ILMN_1349457	Gapdh	24383	glyceraldehyde-3-phosphate dehydrogenase	-1.34479	11.1445	-6.64965	2.72e-07	2.85e-06	5.79779
		ILMN_1650482	Ndfip1	291609	Nedd4 family interacting protein 1	-1.34301	9.39858	-6.83561	1.65e-07	1.83e-06	6.30185
		ILMN_1367325	Dcakd	360639	dephospho-CoA kinase domain containing	-1.34217	8.66427	-9.67212	1.39e-10	3.01e-09	13.5023
		ILMN_1354146	Coa3	498000	cytochrome C oxidase assembly factor 3	-1.33895	8.89636	-9.47857	2.18e-10	4.54e-09	13.0432
		ILMN_1352671	Nsun4	298426	NOP2/Sun domain family, member 4	-1.33485	7.56954	-10.8955	9.05e-12	2.52e-10	16.2921
		ILMN_1359346	LOC681486	681486	anterior pharynx defective 1 homolog B (C. elegans); similar to anterior pharynx defective 1b homolog	-1.3339	9.30914	-9.2682	3.58e-10	7.08e-09	12.5387
		ILMN_1370085	Ncam1	24586	neural cell adhesion molecule 1	-1.33311	7.32398	-8.82986	1.02e-09	1.84e-08	11.4691
		ILMN_1357905	Extl2	310803	exostosin-like glycosyltransferase 2	-1.33056	8.27156	-10.6862	1.43e-11	3.82e-10	15.8283
		ILMN_1651088	Anxa7	310579	similar to Annexin A7 (Annexin VII) (Synexin); annexin A7	-1.32898	8.18818	-10.5656	1.86e-11	4.85e-10	15.5586
		ILMN_1360376	App	54226	amyloid beta (A4) precursor protein	-1.32841	10.6542	-7.6892	1.76e-08	2.38e-07	8.57083
		ILMN_1372531	Pkp1	304822	plakophilin 1	-1.31983	7.46305	-6.42974	4.92e-07	4.89e-06	5.19787
		ILMN_1364613	Rhoj	299145	ras homolog family member J	-1.31906	8.94701	-7.98016	8.4e-09	1.22e-07	9.32548
		ILMN_1369565	LOC290595	290595	hypothetical gene supported by AF152002	-1.31513	8.05455	-5.48112	6.66e-06	5.09e-05	2.57624
		ILMN_1361660	Pqlc3	298906	PQ loop repeat containing 3	-1.31453	9.50804	-4.65442	6.62e-05	0.00040087	0.284083
		ILMN_1362341	Chpf2	296733	chondroitin polymerizing factor 2	-1.31351	8.591	-6.39965	5.34e-07	5.25e-06	5.11551
		ILMN_1353239	Eif4ebp1	116636	eukaryotic translation initiation factor 4E binding protein 1	-1.3134	10.3744	-7.44132	3.35e-08	4.28e-07	7.92009
		ILMN_1355028	Hoxd10	303991	homeo box D10	-1.31322	7.52448	-5.02894	2.34e-05	0.000157146	1.31955
		ILMN_1376683	Smarcd3	296732	SWI/SNF related, matrix associated, actin dependent regulator of chromatin, subfamily d, member 3	-1.31052	7.93704	-5.33339	1e-05	7.41e-05	2.16547
		ILMN_1368783	Fam3a	501664	family with sequence similarity 3, member A	-1.30784	8.06227	-9.26592	3.6e-10	7.11e-09	12.5332
		ILMN_1352331	Tex264	300988	testis expressed 264	-1.30782	11.8154	-9.69931	1.31e-10	2.85e-09	13.5664
		ILMN_1364723	Coq10a	362810	coenzyme Q10 homolog A (S. cerevisiae)	-1.30634	8.87826	-4.88092	3.53e-05	0.000227169	0.909328
		ILMN_1368080	Tmem43	362401	transmembrane protein 43	-1.30365	10.3567	-6.94808	1.22e-07	1.38e-06	6.60514
		ILMN_1358330	Pabpc1l2b	302405	poly(A) binding protein, cytoplasmic 1-like 2B	-1.3001	7.48606	-5.93073	1.92e-06	1.66e-05	3.82398
		ILMN_1350494	Ubc	50522	ubiquitin C	-1.29838	12.9236	-6.65898	2.65e-07	2.78e-06	5.82316
		ILMN_1354721	Ctnnbip1	503000	catenin, beta-interacting protein 1	-1.29706	7.97501	-7.54387	2.57e-08	3.36e-07	8.19017
		ILMN_1376559	Snx7	310815	sorting nexin 7	-1.29698	8.56063	-7.82758	1.24e-08	1.73e-07	8.93101
		ILMN_1351247	Ube2d1	361831	ubiquitin-conjugating enzyme E2D 1	-1.29591	8.25757	-5.38153	8.77e-06	6.55e-05	2.29932
		ILMN_1361109	RGD735065	294311	similar to GI:13385412-like protein splice form I	-1.29526	10.2002	-8.15056	5.46e-09	8.25e-08	9.76264
		ILMN_1373382	Mrps14	289143	mitochondrial ribosomal protein S14	-1.29454	8.87928	-8.97489	7.2e-10	1.33e-08	11.8258
		ILMN_1367096	Actr6	314718	ARP6 actin-related protein 6 homolog (yeast)	-1.29208	8.80114	-6.85273	1.58e-07	1.75e-06	6.3481
		ILMN_1362960	Eci3	291076	enoyl-Coenzyme A delta isomerase 3	-1.29149	9.54938	-9.4751	2.2e-10	4.56e-09	13.0349
		ILMN_1358691	Myadm	369016	myeloid-associated differentiation marker	-1.29091	9.95369	-4.88787	3.46e-05	0.000223422	0.92858
		ILMN_1363245	Csf1	78965	colony stimulating factor 1 (macrophage)	-1.28866	8.97198	-5.81968	2.61e-06	2.18e-05	3.5164
		ILMN_1354640	RGD1309730	295952	similar to RIKEN cDNA B230118H07	-1.28768	8.85369	-5.18621	1.51e-05	0.000106636	1.7563
		ILMN_1361214	Ncor2	360801	nuclear receptor co-repressor 2	-1.28702	8.21104	-6.74496	2.11e-07	2.28e-06	6.05653
		ILMN_1373564	Rnasek	287453	ribonuclease, RNase K	-1.28579	12.0056	-6.52957	3.76e-07	3.83e-06	5.47069
		ILMN_1351140	Lmf2	315218	lipase maturation factor 2	-1.2857	8.75403	-5.75196	3.15e-06	2.6e-05	3.3286
		ILMN_1365239	Tmem55a	362490	transmembrane protein 55A	-1.28545	10.1192	-8.25996	4.15e-09	6.43e-08	10.0414
		ILMN_1353023	Ptgfrn	29602	prostaglandin F2 receptor inhibitor	-1.28464	8.9806	-8.69301	1.43e-09	2.47e-08	11.1301
		ILMN_1357736	Bsg	25246	basigin (Ok blood group)	-1.28338	9.25008	-8.2992	3.77e-09	5.91e-08	10.1411
		ILMN_1349888	Tmed1	315461	transmembrane emp24 protein transport domain containing 1	-1.28113	8.97573	-6.08949	1.24e-06	1.12e-05	4.26271
		ILMN_1352309	Reep5	364838	receptor accessory protein 5	-1.28083	9.1639	-6.40614	5.25e-07	5.17e-06	5.13328
		ILMN_1364444	Cenpb	362217	centromere protein B	-1.27541	9.7115	-7.28463	5.04e-08	6.21e-07	7.50518
		ILMN_1360900	Wbp5	680354	WW domain binding protein 5	-1.27431	9.23236	-5.00674	2.49e-05	0.000165766	1.25797
		ILMN_1354764	Wrb	288233	tryptophan rich basic protein	-1.27206	8.55222	-6.74489	2.11e-07	2.28e-06	6.05634
		ILMN_1358668	Ddt	29318	D-dopachrome tautomerase	-1.27141	8.53079	-8.40874	2.87e-09	4.62e-08	10.4181
		ILMN_1369752	Nr2f6	245980	nuclear receptor subfamily 2, group F, member 6	-1.27059	9.11728	-6.69377	2.42e-07	2.56e-06	5.91767
		ILMN_1370087	Smim11	100174909	small integral membrane protein 11	-1.26956	9.7798	-7.90456	1.02e-08	1.45e-07	9.13038
		ILMN_1376604	S100a1	295214	S100 calcium binding protein A1	-1.26925	8.88517	-5.92438	1.96e-06	1.68e-05	3.80642
		ILMN_1358763	Fam213a	290529	family with sequence similarity 213, member A	-1.26775	9.93592	-6.08774	1.25e-06	1.12e-05	4.25788
		ILMN_1366244	Cisd2	295457	CDGSH iron sulfur domain 2	-1.26736	8.11112	-7.96713	8.68e-09	1.26e-07	9.2919
		ILMN_1649739	Aldh18a1	361755	aldehyde dehydrogenase 18 family, member A1	-1.26729	8.25222	-4.75497	5.01e-05	0.000312105	0.561208
		ILMN_1352680	Gskip	362778	GSK3B interacting protein	-1.2665	9.10453	-7.29963	4.85e-08	5.99e-07	7.54501
		ILMN_1364521	Glb1l	301525	galactosidase, beta 1-like	-1.26646	8.08548	-8.02887	7.42e-09	1.09e-07	9.45082
		ILMN_1367103	Adamts1	79252	ADAM metallopeptidase with thrombospondin type 1 motif, 1	-1.26274	8.82754	-4.57507	8.24e-05	0.000485568	0.0659774
		ILMN_1363911	Gltpd1	313771	glycolipid transfer protein domain containing 1	-1.26083	7.89992	-7.74437	1.53e-08	2.1e-07	8.7147
		ILMN_1360216	Id3	25585	inhibitor of DNA binding 3	-1.25996	8.04203	-7.19551	6.37e-08	7.68e-07	7.26799
		ILMN_1355249	Slc30a5	294698	solute carrier family 30 (zinc transporter), member 5	-1.25924	9.55663	-9.23189	3.9e-10	7.66e-09	12.4511
		ILMN_1359349	PRMT1	60421	protein arginine methyltransferase 1	-1.25848	9.66534	-10.654	1.53e-11	4.06e-10	15.7566
		ILMN_1374479	Gpx4	29328	glutathione peroxidase 4	-1.25683	12.5904	-7.55289	2.51e-08	3.3e-07	8.21388
		ILMN_1363913	Apba3	83611	amyloid beta (A4) precursor protein-binding, family A, member 3	-1.25371	7.91392	-7.8465	1.18e-08	1.66e-07	8.98007
		ILMN_1358419	Tmem248	288616	transmembrane protein 248	-1.2529	10.9178	-5.82605	2.57e-06	2.15e-05	3.53405
		ILMN_1366545	tmbim6	24822	transmembrane BAX inhibitor motif containing 6	-1.24917	9.98767	-5.99054	1.63e-06	1.43e-05	3.98942
		ILMN_1349043	Rnf181	297337	ring finger protein 181	-1.24914	9.11555	-5.90205	2.08e-06	1.78e-05	3.7446
		ILMN_1362583	Lxn	59073	latexin	-1.24889	7.64251	-5.74097	3.24e-06	2.66e-05	3.2981
		ILMN_1372879	Nfe2l2	83619	nuclear factor, erythroid derived 2, like 2	-1.24867	9.68341	-7.62892	2.06e-08	2.76e-07	8.41325
		ILMN_1356102	Tanc1	311055	tetratricopeptide repeat, ankyrin repeat and coiled-coil containing 1	-1.24777	7.2388	-11.2273	4.46e-12	1.32e-10	17.0163
		ILMN_1356726	Tmem184c	291946	transmembrane protein 184C	-1.24758	8.72387	-7.65739	1.91e-08	2.57e-07	8.48772
		ILMN_1363744	Pcgf3	305624	polycomb group ring finger 3	-1.24489	7.97947	-10.5084	2.11e-11	5.4e-10	15.4301
		ILMN_1354609	Ergic2	297728	ERGIC and golgi 2	-1.24433	9.4096	-6.90125	1.39e-07	1.55e-06	6.479
		ILMN_1367361	Itgb1bp1	298914	integrin beta 1 binding protein 1	-1.24245	9.3327	-10.0967	5.27e-11	1.23e-09	14.4922
		ILMN_1362335	Plin3	316130	perilipin 3	-1.24168	9.49633	-12.5576	2.96e-13	1.11e-11	19.7875
		ILMN_1369497	Pitrm1	307081	pitrilysin metallopeptidase 1	-1.24061	9.00037	-8.44168	2.64e-09	4.29e-08	10.5012
		ILMN_1370827	Rhod	293660	ras homolog family member D	-1.24054	7.56812	-12.4266	3.83e-13	1.4e-11	19.5236
		ILMN_1376284	Calm-ps2	24244	calmodulin pseudogene 2; calmodulin 3; calmodulin 2; calmodulin 1	-1.23989	9.8523	-6.78234	1.91e-07	2.08e-06	6.15777
		ILMN_1361975	Map2k1	170851	mitogen activated protein kinase kinase 1	-1.23958	10.6308	-6.67842	2.52e-07	2.65e-06	5.87596
		ILMN_1364113	Ctgf	64032	connective tissue growth factor	-1.23891	13.4162	-5.6764	3.88e-06	3.12e-05	3.11887
		ILMN_1351093	FOXP1	297480	forkhead box P1	-1.23787	8.80083	-7.07393	8.77e-08	1.03e-06	6.94306
		ILMN_1359113	Kifc3	307644	kinesin family member C3	-1.23702	8.14192	-6.73887	2.14e-07	2.31e-06	6.04002
		ILMN_1366921	Znhit6	292160	zinc finger, HIT-type containing 6	-1.23521	8.83319	-8.70501	1.38e-09	2.4e-08	11.1599
		ILMN_1355322	Zfpm2	314930	zinc finger protein, multitype 2	-1.23295	7.44313	-8.6438	1.61e-09	2.74e-08	11.0076
		ILMN_1650388	Tmem50b	360698	transmembrane protein 50B	-1.23274	9.19751	-6.25825	7.85e-07	7.42e-06	4.72751
		ILMN_1357393	Rps29	25348	ribosomal protein S29	-1.23136	12.1693	-7.20329	6.24e-08	7.54e-07	7.28874
		ILMN_1361650	Morn2	500606	MORN repeat containing 2	-1.2296	7.86267	-9.57075	1.76e-10	3.73e-09	13.2624
		ILMN_1373883	S100a11	445415	S100 calcium binding protein A11	-1.22873	12.8415	-5.68327	3.8e-06	3.07e-05	3.13794
		ILMN_1368173	Ap3s1	302290	adaptor-related protein complex 3, sigma 1 subunit	-1.2282	9.3352	-6.9575	1.19e-07	1.35e-06	6.63049
		ILMN_1367799	Fdx1l	313786	ferredoxin 1-like	-1.22785	8.47425	-7.51768	2.75e-08	3.56e-07	8.12132
		ILMN_1365557	Cyb5r3	25035	cytochrome b5 reductase 3	-1.22778	8.13797	-6.22606	8.57e-07	8e-06	4.63899
		ILMN_1371513	Gaa	367562	glucosidase, alpha, acid	-1.22711	7.8768	-7.72889	1.59e-08	2.18e-07	8.67438
		ILMN_1376475	Aktip	291906	AKT interacting protein	-1.22693	8.34898	-8.4122	2.84e-09	4.58e-08	10.4269
		ILMN_1369751	Bad	64639	BCL2-associated agonist of cell death	-1.22406	8.03305	-13.7687	2.97e-14	1.38e-12	22.1378
		ILMN_1367710	Fibp	282837	fibroblast growth factor (acidic) intracellular binding protein	-1.22281	9.40261	-10.2309	3.9e-11	9.38e-10	14.8002
		ILMN_1350561	Spryd7	290303	SPRY domain containing 7	-1.22149	8.77316	-8.18024	5.07e-09	7.72e-08	9.83842
		ILMN_1352810	Arhgef19	362648	Rho guanine nucleotide exchange factor (GEF) 19	-1.2214	7.21648	-13.3631	6.31e-14	2.75e-12	21.3682
		ILMN_1370483	Ssr4	29435	signal sequence receptor, delta	-1.22096	10.8509	-11.2869	3.93e-12	1.18e-10	17.1449
		ILMN_1350278	Zfhx3	307829	zinc finger homeobox 3	-1.21911	8.16216	-6.63824	2.8e-07	2.93e-06	5.76676
		ILMN_1364067	Emc10	292878	ER membrane protein complex subunit 10	-1.21464	10.8416	-12.6712	2.37e-13	9.11e-12	20.0147
		ILMN_1363349	Hs2st1	292155	heparan sulfate 2-O-sulfotransferase 1	-1.21458	8.27471	-7.49821	2.89e-08	3.73e-07	8.07007
		ILMN_1369248	RGD1564058	288925	similar to cDNA sequence BC056474	-1.21422	11.0636	-6.4997	4.07e-07	4.12e-06	5.38914
		ILMN_1351557	Tmem9	289046	transmembrane protein 9	-1.21309	9.30684	-5.91217	2.02e-06	1.73e-05	3.7726
		ILMN_1370825	Eif4e2	363275	eukaryotic translation initiation factor 4E family member 2	-1.21131	10.3367	-5.85852	2.35e-06	1.98e-05	3.62403
		ILMN_1352015	Tsen15	289083	tRNA splicing endonuclease 15 homolog (S. cerevisiae)	-1.20978	9.70751	-9.88573	8.52e-11	1.92e-09	14.0032
		ILMN_1354493	Ninj1	25338	ninjurin 1	-1.20795	10.2094	-5.10789	1.88e-05	0.000129278	1.53872
		ILMN_1374368	RGD1566099	360851	similar to novel protein	-1.20476	7.94368	-13.1597	9.26e-14	3.89e-12	20.9755
		ILMN_1356283	Slc10a3	501665	solute carrier family 10, member 3	-1.2045	7.76942	-8.19743	4.86e-09	7.42e-08	9.88226
		ILMN_1368724	Ccdc50	288022	coiled-coil domain containing 50	-1.20436	7.80012	-10.798	1.12e-11	3.05e-10	16.0767
		ILMN_1360678	Tmem19	299800	transmembrane protein 19	-1.2037	8.80422	-11.3305	3.58e-12	1.08e-10	17.2388
		ILMN_1358122	Pigx	288041	phosphatidylinositol glycan anchor biosynthesis, class X	-1.20121	10.8092	-8.2782	3.97e-09	6.17e-08	10.0878
		ILMN_1375368	Kcnq5	259273	potassium voltage-gated channel, KQT-like subfamily, member 5	-1.20088	7.61081	-6.9018	1.39e-07	1.55e-06	6.48049
		ILMN_1360723	Copa	304978	coatomer protein complex subunit alpha	-1.20079	10.97	-9.22499	3.96e-10	7.77e-09	12.4344
		ILMN_1357241	Pmm1	300089	phosphomannomutase 1	-1.20077	9.6904	-7.53531	2.62e-08	3.42e-07	8.16766
		ILMN_2039465	Ndufv3	64539	NADH dehydrogenase (ubiquinone) flavoprotein 3	-1.20072	7.71076	-7.20361	6.23e-08	7.54e-07	7.28958
		ILMN_1351171	RGD1303130	295231	kidney predominant protein NCU-G1	-1.2003	9.58655	-5.30013	1.1e-05	8.07e-05	2.07297
		ILMN_1354939	Btbd10	308890	BTB (POZ) domain containing 10	-1.19978	9.59417	-8.86384	9.41e-10	1.71e-08	11.5529
		ILMN_1650535	Nr2c2ap	361128	nuclear receptor 2C2-associated protein	-1.19802	8.29476	-5.82367	2.58e-06	2.16e-05	3.52747
		ILMN_1361953	Smad7	81516	SMAD family member 7	-1.19171	7.5093	-5.08348	2.01e-05	0.000137465	1.47093
		ILMN_1364026	Sec61a2	361273	Sec61 alpha 2 subunit (S. cerevisiae)	-1.19052	8.63459	-9.38079	2.74e-10	5.55e-09	12.8095
		ILMN_1349732	Tmem128	360952	transmembrane protein 128	-1.18989	9.90277	-7.25928	5.39e-08	6.59e-07	7.4378
		ILMN_1353713	Ipo9	304817	importin 9	-1.18848	7.97172	-6.89413	1.41e-07	1.58e-06	6.45981
		ILMN_1356712	PTRH1	362113	peptidyl-tRNA hydrolase 1 homolog (S. cerevisiae)	-1.18751	8.24811	-8.11719	5.94e-09	8.89e-08	9.67732
		ILMN_1349429	Pitpnb	114561	phosphatidylinositol transfer protein, beta	-1.18749	8.77682	-7.56745	2.41e-08	3.19e-07	8.2521
		ILMN_1352908	Ski	313757	v-ski avian sarcoma viral oncogene homolog	-1.1869	8.89186	-5.07693	2.05e-05	0.000139641	1.45275
		ILMN_1360014	Txnl1	140922	thioredoxin-like 1	-1.18616	9.80521	-9.03264	6.27e-10	1.18e-08	11.9671
		ILMN_1370678	Slc20a2	29502	solute carrier family 20 (phosphate transporter), member 2	-1.18522	9.08704	-5.34907	9.6e-06	7.13e-05	2.20905
		ILMN_1355151	Vldlr	25696	very low density lipoprotein receptor	-1.18322	8.50456	-5.74445	3.21e-06	2.64e-05	3.30774
		ILMN_1362616	Tmem132a	338474	transmembrane protein 132A	-1.18271	7.84139	-6.96815	1.16e-07	1.32e-06	6.65913
		ILMN_1367047	RORA	300807	RAR-related orphan receptor alpha	-1.18197	8.65307	-4.70504	5.75e-05	0.000352961	0.423491
		ILMN_1366810	Vps41	306991	vacuolar protein sorting 41 homolog (S. cerevisiae)	-1.17921	9.18812	-5.76487	3.04e-06	2.51e-05	3.36441
		ILMN_1362179	Pygb	25739	phosphorylase, glycogen; brain	-1.17907	9.51948	-6.60034	3.11e-07	3.22e-06	5.66362
		ILMN_1368896	Itfg3	360502	integrin alpha FG-GAP repeat containing 3	-1.17798	9.09395	-4.94213	2.98e-05	0.000194846	1.07885
		ILMN_1367197	Tmco1	289196	transmembrane and coiled-coil domains 1	-1.17745	10.4124	-6.17751	9.78e-07	9.01e-06	4.50535
		ILMN_1372405	Cyp20a1	316435	cytochrome P450, family 20, subfamily a, polypeptide 1	-1.17378	7.95958	-8.93715	7.89e-10	1.45e-08	11.7332
		ILMN_1366409	Txndc12	298370	thioredoxin domain containing 12 (endoplasmic reticulum)	-1.17203	10.1	-8.27081	4.04e-09	6.28e-08	10.069
		ILMN_1374808	Mrpl4	363023	mitochondrial ribosomal protein L4	-1.17141	9.70106	-6.16227	1.02e-06	9.34e-06	4.46338
		ILMN_1368083	Tpbg	83684	trophoblast glycoprotein	-1.17051	8.81673	-6.38574	5.55e-07	5.44e-06	5.07739
		ILMN_1356217	Slc35a1	313139	solute carrier family 35 (CMP-sialic acid transporter), member A1	-1.16778	8.08067	-9.06335	5.83e-10	1.11e-08	12.042
		ILMN_1364293	Dync1li2	81655	dynein, cytoplasmic 1 light intermediate chain 2	-1.16662	11.3376	-6.4995	4.08e-07	4.12e-06	5.3886
		ILMN_1369439	Parva	57341	parvin, alpha	-1.16632	7.74222	-7.18282	6.58e-08	7.91e-07	7.23416
		ILMN_1369684	Ric8a	293614	resistance to inhibitors of cholinesterase 8 homolog A (C. elegans)	-1.16461	8.93024	-11.5137	2.44e-12	7.78e-11	17.6306
		ILMN_1350162	SNX12	363478	sorting nexin 12	-1.16405	7.60192	-12.7463	2.05e-13	8.01e-12	20.1642
		ILMN_1362935	Gpr180	306165	G protein-coupled receptor 180	-1.16344	9.51267	-7.7448	1.53e-08	2.1e-07	8.71582
		ILMN_1367484	Mrps7	113958	mitochondrial ribosomal protein S7	-1.16307	10.1372	-8.06215	6.82e-09	1e-07	9.53627
		ILMN_1366416	Uchl1	29545	ubiquitin carboxyl-terminal esterase L1 (ubiquitin thiolesterase)	-1.16289	7.45472	-4.95052	2.91e-05	0.000190944	1.1021
		ILMN_1357577	RGD1310376	298404	similar to hypothetical protein FLJ14642	-1.16239	8.67666	-6.655	2.68e-07	2.81e-06	5.81233
		ILMN_1365883	Rnf217	292188	ring finger protein 217	-1.16161	8.59428	-7.18556	6.54e-08	7.87e-07	7.24147
		ILMN_1354804	Fam149b1	289900	family with sequence similarity 149, member B1	-1.16016	9.066	-8.61479	1.73e-09	2.93e-08	10.9352
		ILMN_1356078	RGD1560581	364010	similar to glyceraldehyde-3-phosphate dehydrogenase (phosphorylating) (EC 1.2.1.12); similar to Glyceraldehyde-3-phosphate dehydrogenase (GAPDH); glyceraldehyde-3-phosphate dehydrogenase, pseudogene 2; glyceraldehyde 3-phosphate dehydrogenase pseudogene; hypothetical gene supported by AB017801; NM_017008; similar to Glyceraldehyde-3-phosphate dehydrogenase (GAPDH) (38 kDa BFA-dependent ADP-ribosy…	-1.15938	9.18974	-4.88343	3.5e-05	0.000225969	0.916279
		ILMN_1352131	Camk2n1	287005	calcium/calmodulin-dependent protein kinase II inhibitor 1	-1.1581	8.82844	-4.8718	3.62e-05	0.000232609	0.884082
		ILMN_1370603	Ufsp2	361151	UFM1-specific peptidase 2	-1.1561	8.77537	-9.42358	2.48e-10	5.09e-09	12.9119
		ILMN_1367615	SPSB1	313722	splA/ryanodine receptor domain and SOCS box containing 1	-1.15386	8.37232	-7.88251	1.08e-08	1.53e-07	9.07333
		ILMN_1371863	Csnk1d	64462	casein kinase 1, delta	-1.15292	8.08802	-5.06812	2.1e-05	0.000142748	1.42828
		ILMN_1352530	Aco2	79250	aconitase 2, mitochondrial	-1.15278	8.55834	-6.38077	5.62e-07	5.51e-06	5.06379
		ILMN_1372171	Smim4	361111	small integral membrane protein 4	-1.15079	9.63954	-7.19177	6.43e-08	7.75e-07	7.25803
		ILMN_1365408	Twf1	315265	twinfilin actin-binding protein 1	-1.14688	10.017	-5.11612	1.83e-05	0.000126813	1.56156
		ILMN_1369680	Slc30a7	310801	solute carrier family 30 (zinc transporter), member 7	-1.14684	7.7575	-5.93036	1.92e-06	1.66e-05	3.82296
		ILMN_1358666	Rab3gap2	289350	RAB3 GTPase activating protein subunit 2	-1.14451	8.27936	-8.51855	2.19e-09	3.61e-08	10.6944
		ILMN_1363545	Hyi	500536	hydroxypyruvate isomerase	-1.14445	8.1118	-9.69778	1.31e-10	2.86e-09	13.5627
		ILMN_1363839	Mfge8	25277	milk fat globule-EGF factor 8 protein	-1.14443	12.0629	-4.59851	7.72e-05	0.000459151	0.130364
		ILMN_1359779	Ppp1r11	294207	protein phosphatase 1, regulatory (inhibitor) subunit 11	-1.14331	8.20004	-10.0777	5.51e-11	1.28e-09	14.4484
		ILMN_1360326	Foxp4	363185	forkhead box P4	-1.14305	7.26542	-9.0187	6.48e-10	1.22e-08	11.933
		ILMN_1353274	Nedd8	25490	neural precursor cell expressed, developmentally down-regulated 8	-1.14082	11.7198	-5.02885	2.34e-05	0.000157146	1.31929
		ILMN_1354762	LOC306766	306766	hypothetical LOC306766	-1.13733	7.69568	-8.45322	2.57e-09	4.17e-08	10.5302
		ILMN_1372547	Fbxo4	310363	F-box protein 4	-1.13581	7.87862	-9.48305	2.16e-10	4.49e-09	13.0539
		ILMN_1371589	Scamp1	29521	secretory carrier membrane protein 1	-1.13363	9.03027	-7.05487	9.23e-08	1.07e-06	6.892
		ILMN_1376410	Rbms1	362138	RNA binding motif, single stranded interacting protein 1	-1.13175	9.84447	-5.16128	1.62e-05	0.000113325	1.68702
		ILMN_1371494	Amacr	25284	alpha-methylacyl-CoA racemase	-1.13145	9.05596	-7.13595	7.45e-08	8.83e-07	7.10902
		ILMN_1371789	RGD1564420	362919	similar to Hypothetical protein MGC31278	-1.1288	8.56903	-10.5753	1.82e-11	4.78e-10	15.5803
		ILMN_1375009	Kat5	192218	K(lysine) acetyltransferase 5	-1.12736	8.47247	-8.73149	1.3e-09	2.27e-08	11.2257
		ILMN_1350248	Ryk	140585	receptor-like tyrosine kinase	-1.12107	8.36491	-8.6835	1.46e-09	2.52e-08	11.1064
		ILMN_1356126	Got1	24401	glutamic-oxaloacetic transaminase 1, soluble	-1.12076	9.37028	-5.63303	4.37e-06	3.47e-05	2.99842
		ILMN_1369327	Aplp1	502317	amyloid beta (A4) precursor-like protein 1	-1.12026	7.44492	-5.72859	3.36e-06	2.74e-05	3.26375
		ILMN_1363374	RGD1566189	499244	similar to ferritin light chain	-1.11963	13.8359	-5.86098	2.33e-06	1.97e-05	3.63085
		ILMN_1366124	Ube3c	362294	ubiquitin protein ligase E3C	-1.11869	8.85922	-11.1864	4.86e-12	1.43e-10	16.9279
		ILMN_2040770	RGD1560826	295423	similar to glyceraldehyde-3-phosphate dehydrogenase	-1.1182	8.22908	-5.90733	2.05e-06	1.76e-05	3.75922
		ILMN_1359879	thrB	24831	thyroid hormone receptor beta	-1.11748	7.84787	-6.00401	1.57e-06	1.39e-05	4.02665
		ILMN_1376905	Abi1	79249	abl-interactor 1	-1.11632	7.59301	-5.98895	1.64e-06	1.44e-05	3.98501
		ILMN_1360205	Pkig	266709	protein kinase inhibitor, gamma	-1.11246	10.6276	-6.34052	6.27e-07	6.06e-06	4.95343
		ILMN_1351201	Bmp4	25296	bone morphogenetic protein 4	-1.11208	7.36786	-5.84889	2.41e-06	2.03e-05	3.59735
		ILMN_1349827	Pdp1	54705	pyruvate dehyrogenase phosphatase catalytic subunit 1	-1.11081	8.10507	-9.05117	6e-10	1.14e-08	12.0123
		ILMN_1375843	Yif1b	292768	Yip1 interacting factor homolog B (S. cerevisiae)	-1.10865	7.44249	-5.07713	2.04e-05	0.000139615	1.45329
		ILMN_1372410	S1pr2	29415	sphingosine-1-phosphate receptor 2	-1.10713	8.89665	-6.35367	6.05e-07	5.87e-06	4.98949
		ILMN_1353990	Bok	29884	BCL2-related ovarian killer	-1.10712	8.25397	-5.22776	1.35e-05	9.65e-05	1.87176
		ILMN_1376961	Rdh11	362757	retinol dehydrogenase 11 (all-trans/9-cis/11-cis)	-1.1071	7.88287	-11.4448	2.82e-12	8.79e-11	17.4837
		ILMN_1372861	Zdhhc20	305923	zinc finger, DHHC-type containing 20	-1.1046	8.39106	-5.05903	2.15e-05	0.000145777	1.40306
		ILMN_1360978	Vimp	286900	VCP-interacting membrane protein	-1.10298	10.7805	-5.67725	3.87e-06	3.11e-05	3.12122
		ILMN_1374635	Ydjc	287938	YdjC homolog (bacterial)	-1.10102	7.84586	-7.01691	1.02e-07	1.17e-06	6.79016
		ILMN_1375203	ptp4a1	29463	protein tyrosine phosphatase 4a1	-1.10069	9.9832	-6.08805	1.25e-06	1.12e-05	4.25875
		ILMN_1364317	Ift43	299209	intraflagellar transport 43 homolog (Chlamydomonas)	-1.09916	7.93675	-8.36713	3.18e-09	5.07e-08	10.3131
		ILMN_1358930	Irs3	84021	insulin receptor substrate 3	-1.09569	7.51962	-8.1606	5.33e-09	8.08e-08	9.78829
		ILMN_1371416	Slc50a1	295245	solute carrier family 50 (sugar efflux transporter), member 1	-1.09534	7.94428	-9.52922	1.94e-10	4.07e-09	13.1638
		ILMN_1371151	Mrps18b	294230	mitochondrial ribosomal protein S18B	-1.09301	10.6686	-5.02364	2.37e-05	0.000159048	1.30485
		ILMN_1370437	Gpnmb	113955	glycoprotein (transmembrane) nmb	-1.0927	8.21107	-6.12277	1.14e-06	1.03e-05	4.35451
		ILMN_1354916	Lztr1	360745	leucine-zipper-like transcription regulator 1	-1.09215	8.33102	-6.32861	6.48e-07	6.23e-06	4.92075
		ILMN_1366257	Tead3	294299	TEA domain family member 3	-1.09199	8.28197	-5.80248	2.74e-06	2.28e-05	3.46872
		ILMN_1357967	Frmd8	309172	FERM domain containing 8	-1.09059	8.18863	-7.70369	1.7e-08	2.31e-07	8.60867
		ILMN_1354917	Slc22a18	309131	solute carrier family 22, member 18	-1.08905	7.738	-6.49226	4.16e-07	4.19e-06	5.36882
		ILMN_1376460	Aldh3a2	65183	aldehyde dehydrogenase 3 family, member A2	-1.08904	8.84188	-8.08691	6.41e-09	9.51e-08	9.59978
		ILMN_1651085	B3gat3	293722	beta-1,3-glucuronyltransferase 3 (glucuronosyltransferase I)	-1.08496	9.09197	-6.34646	6.17e-07	5.97e-06	4.96972
		ILMN_1350748	Abhd14b	300983	abhydrolase domain containing 14b	-1.08403	9.67133	-6.30183	6.97e-07	6.65e-06	4.84723
		ILMN_1361070	Aifm2	361843	apoptosis-inducing factor, mitochondrion-associated 2	-1.08199	7.79239	-8.34253	3.38e-09	5.37e-08	10.2508
		ILMN_1368532	LOC500297	500297	PREDICTED: Rattus norvegicus similar to env precursor (LOC500297), mRNA.	-1.07926	7.80584	-4.76679	4.84e-05	0.000303117	0.593842
		ILMN_1365844	Nucb1	84595	nucleobindin 1	-1.07877	10.4362	-5.71368	3.5e-06	2.85e-05	3.22235
		ILMN_1368377	Pno1	289809	partner of NOB1 homolog (S. cerevisiae)	-1.07721	10.0562	-6.76177	2.01e-07	2.18e-06	6.10208
		ILMN_1373745	Bri3	304284	brain protein I3	-1.07622	11.8647	-6.5069	4e-07	4.04e-06	5.40882
		ILMN_1361269	Atp6v1d	299159	ATPase, H+ transporting, lysosomal V1 subunit D	-1.07549	11.6492	-6.41375	5.14e-07	5.08e-06	5.15412
		ILMN_1352633	Kif3b	296284	kinesin family member 3B	-1.07483	8.00963	-6.49858	4.09e-07	4.13e-06	5.38608
		ILMN_1360571	Ap3d1	314633	adaptor-related protein complex 3, delta 1 subunit	-1.07306	8.9484	-6.78043	1.92e-07	2.09e-06	6.15259
		ILMN_1352900	Abtb2	171440	ankyrin repeat and BTB (POZ) domain containing 2	-1.07172	7.55962	-7.69214	1.75e-08	2.37e-07	8.57853
		ILMN_1376315	Fbxo8	306436	F-box protein 8	-1.07127	8.4065	-8.48698	2.36e-09	3.87e-08	10.6151
		ILMN_1372513	Tob1	170842	transducer of ErbB-2.1	-1.07111	8.00788	-5.37331	8.98e-06	6.7e-05	2.27646
		ILMN_1367656	Cuedc1	303419	CUE domain containing 1	-1.07103	8.28506	-4.68231	6.12e-05	0.00037401	0.360855
		ILMN_1367123	Ctnna1	307505	catenin (cadherin-associated protein), alpha 1, 102kDa	-1.06935	11.8244	-11.2069	4.65e-12	1.37e-10	16.9722
		ILMN_1366589	Mtx2	288150	metaxin 2	-1.06772	9.40189	-7.45146	3.26e-08	4.18e-07	7.94686
		ILMN_1370869	Lurap1l	362535	leucine rich adaptor protein 1-like	-1.06589	7.94344	-4.7084	5.7e-05	0.000350359	0.432761
		ILMN_1364670	Mdm2	314856	p53 E3 ubiquitin protein ligase	-1.06486	8.78583	-5.74337	3.22e-06	2.64e-05	3.30476
		ILMN_1364243	MGC94207	362946	similar to RIKEN cDNA C030006K11	-1.06478	7.67456	-8.71663	1.35e-09	2.34e-08	11.1888
		ILMN_1362942	Cbr3	304078	carbonyl reductase 3	-1.06416	7.49233	-8.56769	1.94e-09	3.25e-08	10.8175
		ILMN_1371720	Lrrc23	312707	leucine rich repeat containing 23	-1.06347	7.58176	-5.72412	3.4e-06	2.77e-05	3.25134
		ILMN_1351440	Rpn2	64701	ribophorin II	-1.06335	11.1527	-8.21019	4.7e-09	7.2e-08	9.91478
		ILMN_1372909	Lsamp	29561	limbic system-associated membrane protein	-1.05759	7.29463	-4.80176	4.4e-05	0.000277066	0.690417
		ILMN_1358855	Ntmt1	362103	N-terminal Xaa-Pro-Lys N-methyltransferase 1	-1.05738	8.12179	-6.48686	4.22e-07	4.25e-06	5.35408
		ILMN_1353872	Rbm42	361545	RNA binding motif protein 42	-1.05527	10.1555	-6.25574	7.9e-07	7.46e-06	4.7206
		ILMN_1376876	Trappc4	367073	trafficking protein particle complex 4	-1.05469	9.35564	-10.0215	6.25e-11	1.43e-09	14.3187
		ILMN_1650890	Vapa	58857	VAMP (vesicle-associated membrane protein)-associated protein A	-1.05432	10.0617	-6.14927	1.06e-06	9.63e-06	4.42756
		ILMN_1376241	Rab34	360571	RAB34, member RAS oncogene family	-1.05305	7.88168	-9.57687	1.74e-10	3.69e-09	13.277
		ILMN_1366981	RGD1561055	688591	hypothetical protein LOC690464; similar to Ferritin light chain 2 (Ferritin L subunit 2) (Ferritin subunit LG); hypothetical LOC365803; hypothetical protein LOC685941; hypothetical protein LOC686673; similar to ferritin light chain; hypothetical protein LOC686496; similar to Ferritin light chain 1 (Ferritin L subunit 1); ferritin, light polypeptide	-1.05285	13.4988	-5.5076	6.19e-06	4.76e-05	2.64985
		ILMN_1355235	Fads1	84575	fatty acid desaturase 1	-1.05093	9.07585	-4.89546	3.39e-05	0.000219358	0.949567
		ILMN_1353996	2010-09-01	309891	septin 10	-1.0504	7.56275	-7.70199	1.71e-08	2.32e-07	8.60421
		ILMN_1356221	Tmem147	292792	transmembrane protein 147	-1.04933	9.67498	-6.45819	4.56e-07	4.55e-06	5.27572
		ILMN_1369313	Higd2al1	688606	HIG1 hypoxia inducible domain family, member 2A-like 1	-1.04552	8.27008	-8.6409	1.62e-09	2.76e-08	11.0004
		ILMN_1354100	arl1	64187	ADP-ribosylation factor-like 1	-1.04339	9.91273	-6.7587	2.03e-07	2.2e-06	6.09376
		ILMN_1376473	Tesk1	29460	testis-specific kinase 1	-1.04212	9.23907	-6.1956	9.31e-07	8.61e-06	4.55516
		ILMN_1350394	Sel1l	314352	sel-1 suppressor of lin-12-like (C. elegans)	-1.03841	7.8808	-8.54403	2.05e-09	3.43e-08	10.7583
		ILMN_1349844	Maea	298982	macrophage erythroblast attacher	-1.03821	9.84853	-5.5533	5.45e-06	4.23e-05	2.77689
		ILMN_1353633	Ak3	26956	adenylate kinase 3	-1.03768	9.3148	-7.06761	8.92e-08	1.04e-06	6.92613
		ILMN_1362075	Srpx2	317181	sushi-repeat-containing protein, X-linked 2	-1.0375	7.49297	-5.89212	2.14e-06	1.82e-05	3.71709
		ILMN_1370925	Flywch1	360488	FLYWCH-type zinc finger 1	-1.03741	7.7585	-5.90425	2.07e-06	1.77e-05	3.7507
		ILMN_1650241	Tmem60	296761	transmembrane protein 60	-1.03572	9.06312	-9.57368	1.75e-10	3.71e-09	13.2694
		ILMN_1368861	RGD1563750	498138	similar to deubiquitinating enzyme UBH1	-1.03452	8.71635	-6.67565	2.54e-07	2.67e-06	5.86843
		ILMN_2038940	Snx6	362738	sorting nexin 6	-1.03405	8.85932	-6.33227	6.41e-07	6.18e-06	4.93078
		ILMN_1650923	Cyb5r1	304805	cytochrome b5 reductase 1	-1.03221	7.58399	-5.18218	1.53e-05	0.000107719	1.74509
		ILMN_1368431	Ube4b	298652	ubiquitination factor E4B	-1.03191	9.41254	-5.5109	6.13e-06	4.72e-05	2.65904
		ILMN_1369572	Stard3nl	291182	STARD3 N-terminal like	-1.03147	8.80491	-5.69299	3.7e-06	2.99e-05	3.16492
		ILMN_1351412	Sat2	360547	spermidine/spermine N1-acetyltransferase family member 2	-1.03147	8.33965	-4.93716	3.02e-05	0.000197218	1.06508
		ILMN_1349537	Tceal8	367909	transcription elongation factor A (SII)-like 8	-1.03119	10.6704	-5.42556	7.77e-06	5.88e-05	2.42176
		ILMN_1367456	C1qbp	29681	complement component 1, q subcomponent binding protein	-1.03014	10.7268	-6.78886	1.87e-07	2.05e-06	6.17543
		ILMN_1350269	HFE	29199	hemochromatosis	-1.02995	8.93883	-6.56757	3.39e-07	3.49e-06	5.57432
		ILMN_1354422	Tor3a	304884	torsin family 3, member A	-1.02974	7.60205	-9.68375	1.35e-10	2.95e-09	13.5297
		ILMN_2039008	Nsa2	171456	NSA2 ribosome biogenesis homolog (S. cerevisiae)	-1.02754	10.0863	-5.161	1.62e-05	0.000113371	1.68625
		ILMN_1361779	Tcea3	298559	transcription elongation factor A (SII), 3	-1.02709	9.07786	-4.75674	4.98e-05	0.00031088	0.566095
		ILMN_1376361	Itfg1	171083	integrin alpha FG-GAP repeat containing 1	-1.0269	9.22079	-5.84413	2.44e-06	2.06e-05	3.58417
		ILMN_1357253	RGD1562987	498886	similar to cDNA sequence BC031181	-1.02619	10.8867	-7.14454	7.28e-08	8.67e-07	7.13196
		ILMN_1368798	Tmem220	287405	transmembrane protein 220	-1.02495	7.52038	-8.93922	7.85e-10	1.44e-08	11.7383
		ILMN_1365502	Mgat4b	303100	mannosyl (alpha-1,3-)-glycoprotein beta-1,4-N-acetylglucosaminyltransferase, isozyme B	-1.02446	8.94044	-6.89486	1.41e-07	1.57e-06	6.46179
		ILMN_1356718	Exoc2	171455	exocyst complex component 2	-1.02273	8.35795	-8.69118	1.43e-09	2.48e-08	11.1256
		ILMN_1357472	Dnajc25	362526	DnaJ (Hsp40) homolog, subfamily C, member 25	-1.02047	7.8622	-10.4567	2.36e-11	5.96e-10	15.3134
		ILMN_1369960	Magee1	317232	melanoma antigen, family E, 1	-1.01837	7.98392	-5.76128	3.07e-06	2.53e-05	3.35445
		ILMN_1354182	RGD1563733	499654	similar to Ac2-125	-1.01793	8.33676	-8.72865	1.31e-09	2.28e-08	11.2186
		ILMN_1372263	Sar1a	361842	SAR1 homolog A (S. cerevisiae)	-1.0173	10.5461	-6.84015	1.63e-07	1.81e-06	6.31411
		ILMN_1349172	Fam195b	360677	family with sequence similarity 195, member B	-1.01648	9.13263	-6.89167	1.42e-07	1.58e-06	6.45319
		ILMN_1376534	Cdadc1	361052	cytidine and dCMP deaminase domain containing 1	-1.01564	8.17969	-5.76199	3.06e-06	2.53e-05	3.35643
		ILMN_1366608	Stambp	171565	Stam binding protein	-1.01544	7.56607	-7.73439	1.57e-08	2.15e-07	8.6887
		ILMN_1363078	Prrc1	291444	proline-rich coiled-coil 1	-1.01527	8.3342	-5.14922	1.67e-05	0.000116675	1.65352
		ILMN_1374960	Calhm2	294019	calcium homeostasis modulator 2	-1.01368	7.97554	-8.4914	2.34e-09	3.83e-08	10.6262
		ILMN_1349862	Bnip2	300811	BCL2/adenovirus E1B interacting protein 2	-1.01312	10.7925	-7.42602	3.48e-08	4.42e-07	7.8797
		ILMN_1370936	Slc31a1	171135	solute carrier family 31 (copper transporter), member 1	-1.01293	8.00883	-9.2731	3.54e-10	7.01e-09	12.5506
		ILMN_1351457	Ddx1	84474	DEAD (Asp-Glu-Ala-Asp) box helicase 1	-1.01268	10.1631	-7.72295	1.62e-08	2.21e-07	8.65889
		ILMN_1374976	Rab31	246324	RAB31, member RAS oncogene family	-1.01068	7.40735	-5.96271	1.76e-06	1.54e-05	3.91247
		ILMN_1374391	Rhoc	295342	ras homolog family member C	-1.00911	11.1486	-4.6731	6.28e-05	0.000382461	0.335495
		ILMN_1351843	Thap11	307806	THAP domain containing 11	-1.00831	8.2449	-5.72936	3.35e-06	2.73e-05	3.26588
		ILMN_1357346	Mospd3	288557	motile sperm domain containing 3	-1.00802	9.20304	-5.32822	1.02e-05	7.51e-05	2.15107
		ILMN_1361127	Pdcd6	308061	programmed cell death 6	-1.00775	11.4718	-9.48596	2.14e-10	4.47e-09	13.0608
		ILMN_1370728	Dctn1	29167	dynactin 1	-1.00108	8.20022	-5.19224	1.48e-05	0.000105175	1.77305
		ILMN_1350318	Pfkp	60416	phosphofructokinase, platelet	-0.999956	9.46944	-7.43166	3.43e-08	4.37e-07	7.89459
		ILMN_1362057	Spire1	307348	spire homolog 1 (Drosophila)	-0.999849	8.05528	-6.76346	2e-07	2.18e-06	6.10665
		ILMN_1364451	Arhgap21	307178	Rho GTPase activating protein 21	-0.999463	9.46976	-6.72832	2.2e-07	2.37e-06	6.01139
		ILMN_1368114	Ube2q2l	317341	ubiquitin-conjugating enzyme E2Q family member 2-like	-0.999116	7.88072	-5.74335	3.22e-06	2.64e-05	3.30471
		ILMN_1349378	Tsg101	292925	tumor susceptibility gene 101	-0.999067	10.6625	-7.53358	2.64e-08	3.44e-07	8.16312
		ILMN_1361391	Ptpra	25167	protein tyrosine phosphatase, receptor type, A	-0.998025	9.21793	-8.76233	1.2e-09	2.12e-08	11.3021
		ILMN_1359139	Slc38a2	29642	solute carrier family 38, member 2	-0.997148	12.6841	-5.01492	2.43e-05	0.000162438	1.28064
		ILMN_1353471	RGD1306954	288269	similar to RIKEN cDNA 1110004E09	-0.995483	9.09617	-10.4988	2.15e-11	5.5e-10	15.4084
		ILMN_2039866	Copb1	114023	coatomer protein complex, subunit beta 1	-0.994451	9.01282	-5.9467	1.84e-06	1.59e-05	3.86816
		ILMN_1373896	Tmed2	65165	transmembrane emp24 domain trafficking protein 2	-0.993384	12.8293	-6.50107	4.06e-07	4.1e-06	5.3929
		ILMN_1363277	Sc5d	114100	sterol-C5-desaturase	-0.99217	8.49073	-5.83966	2.47e-06	2.08e-05	3.57177
		ILMN_1354910	Akr1b8	286921	aldo-keto reductase family 1, member B8	-0.991788	8.13683	-5.7522	3.14e-06	2.6e-05	3.32927
		ILMN_1373114	Cdk4	94201	cyclin-dependent kinase 4	-0.990335	9.66184	-7.83861	1.2e-08	1.69e-07	8.95963
		ILMN_1365694	Mfn2	64476	mitofusin 2	-0.989956	9.62404	-4.8769	3.57e-05	0.000229441	0.898191
		ILMN_1649889	Mtpn	79215	myotrophin	-0.987552	8.03692	-6.56477	3.42e-07	3.51e-06	5.56672
		ILMN_1358890	Laptm4b	315047	lysosomal protein transmembrane 4 beta	-0.983205	8.43377	-6.6203	2.94e-07	3.06e-06	5.71796
		ILMN_1374713	Gnb2l1	83427	guanine nucleotide binding protein (G protein), beta polypeptide 2 like 1	-0.982202	13.1604	-5.4088	8.14e-06	6.13e-05	2.37516
		ILMN_1362122	Thnsl2	297332	threonine synthase-like 2 (S. cerevisiae)	-0.981749	8.20751	-6.42622	4.97e-07	4.93e-06	5.18826
		ILMN_1349826	Ccs	84485	copper chaperone for superoxide dismutase	-0.981048	8.64564	-7.26051	5.37e-08	6.57e-07	7.44107
		ILMN_1376568	Sec11a	65166	SEC11 homolog A (S. cerevisiae)	-0.980651	10.6991	-8.75083	1.24e-09	2.17e-08	11.2736
		ILMN_1366328	Nipal2	362899	NIPA-like domain containing 2	-0.980395	7.73212	-6.4168	5.1e-07	5.04e-06	5.16248
		ILMN_1360039	Pafah1b3	114113	platelet-activating factor acetylhydrolase 1b, catalytic subunit 3	-0.980248	7.5231	-6.2649	7.7e-07	7.3e-06	4.74578
		ILMN_1364188	Dnal4	300078	dynein, axonemal, light chain 4	-0.980159	7.99177	-6.82615	1.69e-07	1.87e-06	6.27628
		ILMN_1350938	Dpp3	114591	dipeptidylpeptidase 3	-0.978033	9.55734	-6.72865	2.2e-07	2.37e-06	6.0123
		ILMN_1354954	RGD1305045	296050	similar to hypothetical protein	-0.977602	10.6277	-10.1961	4.22e-11	1.01e-09	14.7207
		ILMN_1350527	Flcn	303185	folliculin	-0.977111	8.87619	-4.63872	6.91e-05	0.000417248	0.240899
		ILMN_1359711	LOC500652	500652	PREDICTED: Rattus norvegicus similar to RIKEN cDNA 1700047I17 (LOC500652), mRNA.	-0.975978	7.59162	-12.9344	1.42e-13	5.68e-12	20.5355
		ILMN_1355155	Aars	292023	alanyl-tRNA synthetase	-0.974519	9.78478	-4.73092	5.35e-05	0.000331378	0.494854
		ILMN_1371632	Zfp688	293511	zinc finger protein 688	-0.971857	7.64131	-6.55132	3.54e-07	3.63e-06	5.53004
		ILMN_1362699	Ganab	293721	glucosidase, alpha; neutral AB	-0.971527	8.49319	-6.87604	1.48e-07	1.65e-06	6.41101
		ILMN_1355596	Fam57a	100360533	family with sequence similarity 57, member A	-0.969708	7.72493	-5.34566	9.69e-06	7.19e-05	2.19958
		ILMN_1650214	LOC691984	691984	similar to Glypican-6 precursor	-0.966417	7.40929	-5.63311	4.37e-06	3.47e-05	2.99865
		ILMN_1351670	Thtpa	305889	thiamine triphosphatase	-0.964918	8.90384	-6.72878	2.2e-07	2.37e-06	6.01265
		ILMN_1369250	Ttc9	500689	tetratricopeptide repeat domain 9	-0.964662	7.61456	-5.48509	6.58e-06	5.04e-05	2.58727
		ILMN_1370105	Commd9	295956	COMM domain containing 9	-0.963463	9.29694	-8.51245	2.22e-09	3.65e-08	10.6791
		ILMN_1357179	Elmo2	362271	engulfment and cell motility 2	-0.962868	8.72706	-5.74084	3.24e-06	2.66e-05	3.29773
		ILMN_1358039	Setd4	245975	SET domain containing 4	-0.961479	8.47407	-6.40806	5.22e-07	5.15e-06	5.13853
		ILMN_1363156	Usp12	360763	ubiquitin specific peptidase 12	-0.961301	8.05908	-7.84881	1.17e-08	1.66e-07	8.98606
		ILMN_1366152	Cyp4f6	266689	cytochrome P450, family 4, subfamily f, polypeptide 6	-0.960618	7.53599	-8.40491	2.9e-09	4.66e-08	10.4085
		ILMN_1349974	Ltv1	361452	LTV1 homolog (S. cerevisiae)	-0.958378	8.60014	-7.8964	1.04e-08	1.48e-07	9.10928
		ILMN_1366790	LOC679636	679636	ubiquitin-conjugating enzyme E2 variant 1; hypothetical protein LOC680950; hypothetical protein LOC682774; hypothetical protein LOC680771; hypothetical protein LOC687028; similar to ubiquitin-conjugating enzyme E2 variant 1; transmembrane protein 189	-0.958264	8.33897	-5.47085	6.85e-06	5.22e-05	2.54769
		ILMN_1355566	Dad1	192275	defender against cell death 1	-0.957065	11.0508	-6.76101	2.02e-07	2.19e-06	6.1
		ILMN_1376570	Spata6	171413	spermatogenesis associated 6	-0.955591	7.75656	-8.45866	2.53e-09	4.12e-08	10.5439
		ILMN_1370128	Nkain4	296469	Na+/K+ transporting ATPase interacting 4	-0.955363	7.14883	-4.90505	3.3e-05	0.000214093	0.976136
		ILMN_1376488	Rabl5	288585	RAB, member RAS oncogene family-like 5	-0.953853	7.39997	-11.2303	4.43e-12	1.31e-10	17.0229
		ILMN_1374866	Hibch	301384	3-hydroxyisobutyryl-CoA hydrolase	-0.952578	8.44482	-6.15687	1.03e-06	9.46e-06	4.4485
		ILMN_1372650	Yipf4	362699	Yip1 domain family, member 4	-0.951565	10.119	-5.07903	2.03e-05	0.000138979	1.45856
		ILMN_1376407	Tm9sf1	361043	transmembrane 9 superfamily member 1	-0.951089	9.11969	-7.76011	1.47e-08	2.03e-07	8.75569
		ILMN_1376386	Pycrl	300035	pyrroline-5-carboxylate reductase-like	-0.950018	8.74732	-7.71956	1.63e-08	2.23e-07	8.65005
		ILMN_1365228	M6pr	312689	mannose-6-phosphate receptor, cation dependent	-0.945703	9.81379	-6.60629	3.06e-07	3.17e-06	5.67981
		ILMN_1370683	Nfatc4	305897	nuclear factor of activated T-cells, cytoplasmic, calcineurin-dependent 4	-0.945509	9.43103	-6.04239	1.42e-06	1.26e-05	4.13268
		ILMN_1350984	Mtch1	294313	mitochondrial carrier 1	-0.944602	8.70311	-6.37841	5.66e-07	5.53e-06	5.0573
		ILMN_1358331	Ppic	291463	peptidylprolyl isomerase C	-0.944365	9.15998	-6.3783	5.66e-07	5.53e-06	5.05702
		ILMN_1372842	Cars	293638	cysteinyl-tRNA synthetase	-0.942731	7.80695	-5.42184	7.85e-06	5.94e-05	2.41142
		ILMN_1355605	Vkorc1	309004	vitamin K epoxide reductase complex, subunit 1	-0.942363	10.5623	-4.89366	3.4e-05	0.000220303	0.944609
		ILMN_1376950	Rnf41	362814	ring finger protein 41	-0.942008	7.38577	-7.62194	2.1e-08	2.8e-07	8.39497
		ILMN_1363106	Ndel1	170845	nudE nuclear distribution gene E homolog (A. nidulans)-like 1	-0.940811	10.5294	-5.90501	2.06e-06	1.77e-05	3.7528
		ILMN_1374964	Atp6v1e1	297566	ATPase, H+ transporting, lysosomal V1 subunit E1	-0.94076	10.4316	-6.48375	4.25e-07	4.27e-06	5.34558
		ILMN_1374027	PPT1	29411	palmitoyl-protein thioesterase 1	-0.939823	10.8787	-6.1555	1.04e-06	9.49e-06	4.44472
		ILMN_1354502	Suox	81805	sulfite oxidase	-0.939498	7.22761	-9.41394	2.54e-10	5.18e-09	12.8889
		ILMN_1361818	Mphosph8	361046	poly (ADP-ribose) polymerase family, member 4; M-phase phosphoprotein 8	-0.938672	8.2089	-5.19186	1.49e-05	0.000105208	1.772
		ILMN_1364252	Btg3	54230	BTG family, member 3	-0.938142	8.88129	-4.95093	2.9e-05	0.000190791	1.10324
		ILMN_1361362	Scarf2	287949	scavenger receptor class F, member 2	-0.937422	8.24244	-6.72322	2.23e-07	2.39e-06	5.99758
		ILMN_1376796	Rnf166	365022	ring finger protein 166	-0.937381	8.1964	-8.05031	7.03e-09	1.03e-07	9.50589
		ILMN_1367015	Ap3s2	683402	adaptor-related protein complex 3, sigma 2 subunit	-0.935664	7.75436	-8.42053	2.79e-09	4.51e-08	10.4479
		ILMN_1368540	Ahrr	498999	aryl-hydrocarbon receptor repressor	-0.934314	7.14747	-5.81792	2.62e-06	2.19e-05	3.51152
		ILMN_1354504	Lrp11	292462	low density lipoprotein receptor-related protein 11	-0.932933	8.55854	-5.07535	2.05e-05	0.000140156	1.44836
		ILMN_1351336	Ift57	303968	intraflagellar transport 57 homolog (Chlamydomonas)	-0.931946	9.13827	-9.41109	2.56e-10	5.2e-09	12.882
		ILMN_1349367	Acvr1	79558	activin A receptor, type I	-0.931919	7.4071	-4.59388	7.82e-05	0.000464216	0.117633
		ILMN_1349453	TBRG1	300521	transforming growth factor beta regulator 1	-0.931866	8.7296	-9.34482	2.99e-10	6.02e-09	12.7231
		ILMN_1364041	Mrpl55	287356	mitochondrial ribosomal protein L55	-0.931244	9.55869	-6.17448	9.86e-07	9.07e-06	4.497
		ILMN_1370696	Maged2	113947	melanoma antigen, family D, 2	-0.929345	7.98767	-6.44123	4.77e-07	4.75e-06	5.22931
		ILMN_1353974	P4ha2	360526	prolyl 4-hydroxylase, alpha polypeptide II	-0.927085	7.6173	-5.21161	1.41e-05	0.000100257	1.82689
		ILMN_1371916	Rps15	29285	ribosomal protein S15	-0.926425	12.3158	-4.70809	5.7e-05	0.000350552	0.431892
		ILMN_1349109	Asnsd1	299507	asparagine synthetase domain containing 1	-0.92535	8.87187	-6.94188	1.25e-07	1.41e-06	6.58846
		ILMN_1349757	Sirt5	306840	sirtuin 5	-0.925268	8.94707	-6.85767	1.56e-07	1.73e-06	6.36142
		ILMN_1371918	Aff4	303132	AF4/FMR2 family, member 4	-0.923244	7.51658	-5.63863	4.3e-06	3.42e-05	3.01399
		ILMN_1367338	Timm17a	54311	translocase of inner mitochondrial membrane 17 homolog A (yeast)	-0.921976	10.1585	-5.93663	1.89e-06	1.64e-05	3.84031
		ILMN_1376755	Snx17	298836	sorting nexin 17	-0.919634	9.4699	-5.28192	1.16e-05	8.44e-05	2.02233
		ILMN_1372525	RGD1564450	294291	RGD1564450	-0.91924	8.16541	-6.69807	2.39e-07	2.53e-06	5.92932
		ILMN_1372751	B4galt1	24390	UDP-Gal:betaGlcNAc beta 1,4- galactosyltransferase, polypeptide 1	-0.919038	7.81646	-4.74767	5.11e-05	0.000317873	0.541058
		ILMN_1371243	Plcd1	24655	phospholipase C, delta 1	-0.916203	8.79228	-6.33914	6.3e-07	6.08e-06	4.94963
		ILMN_1356527	Rnd2	303553	Rho family GTPase 2	-0.914471	7.74438	-8.00774	7.83e-09	1.14e-07	9.39647
		ILMN_1370334	Kctd6	305792	potassium channel tetramerization domain containing 6	-0.914203	7.98606	-9.02464	6.39e-10	1.2e-08	11.9475
		ILMN_1360025	Ddx41	314336	DEAD (Asp-Glu-Ala-Asp) box polypeptide 41	-0.913836	8.23419	-5.70402	3.59e-06	2.91e-05	3.19556
		ILMN_1364083	PUSL1	362681	pseudouridylate synthase-like 1	-0.913736	7.89786	-7.85851	1.14e-08	1.62e-07	9.0112
		ILMN_1374082	Slc25a11	64201	solute carrier family 25 (mitochondrial carrier; oxoglutarate carrier), member 11	-0.911693	9.12357	-4.76049	4.93e-05	0.000307965	0.576437
		ILMN_1365135	Acy3	293653	aspartoacylase (aminocyclase) 3	-0.910429	8.42985	-5.0111	2.46e-05	0.000163882	1.27007
		ILMN_1373979	Map4	367171	microtubule-associated protein 4	-0.909316	7.93155	-6.6811	2.5e-07	2.64e-06	5.88326
		ILMN_1368601	Fam89b	309170	family with sequence similarity 89, member B	-0.908162	10.3336	-6.30466	6.91e-07	6.61e-06	4.85501
		ILMN_1371300	Hebp2	308632	heme binding protein 2	-0.907839	8.02625	-6.81307	1.76e-07	1.93e-06	6.24091
		ILMN_1350417	Ptplad1	300783	protein tyrosine phosphatase-like A domain containing 1	-0.906443	7.51737	-7.14136	7.34e-08	8.73e-07	7.12347
		ILMN_1368030	Stx8	59074	syntaxin 8	-0.906115	9.92394	-6.5877	3.21e-07	3.32e-06	5.62918
		ILMN_1361771	Sdhaf2	361726	succinate dehydrogenase complex assembly factor 2	-0.904744	8.42654	-7.03335	9.77e-08	1.13e-06	6.83427
		ILMN_1362258	Vps11	315600	vacuolar protein sorting 11 homolog (S. cerevisiae)	-0.904467	9.06489	-6.92178	1.31e-07	1.48e-06	6.53434
		ILMN_1367711	RGD1563072	313595	similar to hypothetical protein FLJ38984	-0.904314	7.61357	-5.16785	1.59e-05	0.000111602	1.70527
		ILMN_1350074	Nus1	294400	nuclear undecaprenyl pyrophosphate synthase 1 homolog (S. cerevisiae)	-0.900638	8.53517	-6.01577	1.52e-06	1.35e-05	4.05915
		ILMN_1371210	Rraga	117044	Ras-related GTP binding A	-0.899313	10.2545	-5.65677	4.09e-06	3.27e-05	3.06435
		ILMN_1355760	Pgm2	289632	phosphoglucomutase 2	-0.896852	8.52791	-5.1069	1.88e-05	0.000129588	1.53596
		ILMN_1350031	Pcsk6	25507	proprotein convertase subtilisin/kexin type 6	-0.896829	8.70745	-4.62488	7.18e-05	0.000431788	0.202812
		ILMN_1352273	KLC1	171041	kinesin light chain 1	-0.896675	10.1349	-5.33963	9.86e-06	7.3e-05	2.18279
		ILMN_1362404	Pef1	297900	penta-EF hand domain containing 1	-0.896265	8.42159	-6.46089	4.53e-07	4.52e-06	5.28309
		ILMN_1349881	Heatr2	304332	HEAT repeat containing 2	-0.895294	8.67958	-7.47295	3.08e-08	3.97e-07	8.00354
		ILMN_1371910	Ube2e3	295686	ubiquitin-conjugating enzyme E2E 3	-0.895265	10.3	-5.87133	2.26e-06	1.92e-05	3.65951
		ILMN_1363440	Tmem53	313529	transmembrane protein 53	-0.894524	7.77797	-7.00688	1.05e-07	1.2e-06	6.76323
		ILMN_1360328	Pgrmc2	361940	progesterone receptor membrane component 2	-0.893757	11.6558	-5.65644	4.1e-06	3.27e-05	3.06346
		ILMN_1358897	Glud1	24399	glutamate dehydrogenase 1	-0.893492	10.5799	-5.21516	1.39e-05	9.94e-05	1.83676
		ILMN_1352155	Oat	64313	ornithine aminotransferase	-0.893211	10.6575	-6.41606	5.11e-07	5.05e-06	5.16045
		ILMN_1357637	Wwc2	498630	WW and C2 domain containing 2	-0.892338	7.22098	-9.04319	6.11e-10	1.16e-08	11.9928
		ILMN_1369193	Lrpap1	116565	low density lipoprotein receptor-related protein associated protein 1	-0.890585	7.54918	-6.42438	5e-07	4.95e-06	5.1832
		ILMN_1372771	Spcs1	290555	signal peptidase complex subunit 1 homolog (S. cerevisiae)	-0.888004	11.9844	-7.92445	9.67e-09	1.39e-07	9.18177
		ILMN_1349823	Slc35b4	296969	solute carrier family 35 (UDP-xylose/UDP-N-acetylglucosamine transporter), member B4	-0.88661	8.28488	-8.10947	6.06e-09	9.05e-08	9.65755
		ILMN_1368841	Lrrc59	287633	leucine rich repeat containing 59	-0.884826	11.7229	-4.80048	4.41e-05	0.000277963	0.686874
		ILMN_1361243	Ptpn23	117552	protein tyrosine phosphatase, non-receptor type 23	-0.883809	7.28836	-6.43151	4.9e-07	4.87e-06	5.20274
		ILMN_1356092	RGD1311756	362769	similar to hypothetical protein FLJ20950	-0.879043	7.25669	-6.20169	9.15e-07	8.5e-06	4.57192
		ILMN_1350876	Cinp	299334	cyclin-dependent kinase 2-interacting protein	-0.878468	8.65685	-9.07449	5.67e-10	1.08e-08	12.0692
		ILMN_1372100	HOXA10	368057	homeo box A10	-0.877436	7.78781	-4.61313	7.42e-05	0.000443971	0.170531
		ILMN_1367076	iars2	364070	isoleucyl-tRNA synthetase 2, mitochondrial	-0.875673	8.01759	-9.82558	9.77e-11	2.19e-09	13.8627
		ILMN_1352854	ivd	24513	isovaleryl coenzyme A dehydrogenase	-0.874537	9.77886	-6.49309	4.15e-07	4.18e-06	5.37109
		ILMN_1364880	Aprt	292072	adenine phosphoribosyl transferase	-0.874408	9.23874	-4.87045	3.63e-05	0.000233164	0.880368
		ILMN_1365704	Tsen34	292534	tRNA splicing endonuclease 34 homolog (S. cerevisiae)	-0.874176	7.71997	-7.18423	6.56e-08	7.89e-07	7.2379
		ILMN_1372465	Trex1	100049583	three prime repair exonuclease 1	-0.873127	7.71887	-5.56345	5.3e-06	4.14e-05	2.8051
		ILMN_1373780	Aven	311299	apoptosis, caspase activation inhibitor	-0.872906	8.08749	-10.4749	2.27e-11	5.74e-10	15.3545
		ILMN_1368742	Dock1	309081	dedicator of cyto-kinesis 1	-0.870268	8.57482	-5.2244	1.36e-05	9.72e-05	1.86244
		ILMN_1376598	Trip10	116717	thyroid hormone receptor interactor 10	-0.869836	7.76871	-8.74707	1.25e-09	2.18e-08	11.2643
		ILMN_1362985	MARCKSL1	81520	MARCKS-like 1	-0.869528	7.57382	-4.97544	2.71e-05	0.000179461	1.17117
		ILMN_1372285	LONP2	291922	lon peptidase 2, peroxisomal	-0.869402	8.57042	-5.88925	2.16e-06	1.83e-05	3.70915
		ILMN_1369538	Il17rc	297520	interleukin 17 receptor C	-0.868698	7.63172	-5.75029	3.16e-06	2.6e-05	3.32396
		ILMN_1372910	Gmppa	501167	GDP-mannose pyrophosphorylase A	-0.868689	7.6948	-4.81943	4.18e-05	0.000265287	0.739245
		ILMN_1362248	Trappc3	362599	trafficking protein particle complex 3	-0.868371	9.36734	-9.38976	2.69e-10	5.45e-09	12.831
		ILMN_1374099	Tmem175	305623	transmembrane protein 175	-0.868232	7.25327	-8.61443	1.73e-09	2.93e-08	10.9343
		ILMN_2040780	Ubr5	117060	ubiquitin protein ligase E3 component n-recognin 5	-0.867618	8.70215	-5.70653	3.57e-06	2.9e-05	3.20251
		ILMN_1376465	Naga	315165	N-acetyl galactosaminidase, alpha	-0.867505	7.97944	-6.51729	3.89e-07	3.94e-06	5.43719
		ILMN_1364053	Slc27a1	94172	solute carrier family 27 (fatty acid transporter), member 1	-0.866555	7.55835	-5.58682	4.97e-06	3.89e-05	2.87004
		ILMN_1376839	Obfc1	294025	oligonucleotide/oligosaccharide-binding fold containing 1	-0.866393	8.41784	-5.33204	1.01e-05	7.44e-05	2.16171
		ILMN_1360139	Ndufa5	25488	NADH dehydrogenase (ubiquinone) 1 alpha subcomplex 5	-0.865654	11.4875	-7.36449	4.09e-08	5.13e-07	7.71697
		ILMN_1373348	Fas	246097	Fas cell surface death receptor	-0.864488	7.30113	-5.03162	2.32e-05	0.000156159	1.32698
		ILMN_1357847	Peo1	309441	progressive external ophthalmoplegia 1	-0.864422	7.76285	-6.36961	5.8e-07	5.65e-06	5.03319
		ILMN_1353992	Ppp1r36	299153	protein phosphatase 1, regulatory subunit 36	-0.864121	7.56107	-6.65117	2.71e-07	2.84e-06	5.80191
		ILMN_1374104	Ndufc2	293130	NADH dehydrogenase (ubiquinone) 1, subcomplex unknown, 2	-0.86196	10.9502	-6.52631	3.79e-07	3.86e-06	5.46179
		ILMN_1351195	Ttc21b	295654	tetratricopeptide repeat domain 21B	-0.861183	7.37556	-6.43472	4.86e-07	4.83e-06	5.21151
		ILMN_1369181	Ppdpf	296470	pancreatic progenitor cell differentiation and proliferation factor homolog (zebrafish)	-0.859994	7.5599	-6.53319	3.72e-07	3.8e-06	5.48059
		ILMN_2040221	RGD1565170	498523	similar to 60S ribosomal protein L23a	-0.859393	12.6646	-5.12609	1.78e-05	0.000123704	1.58925
		ILMN_1367028	Psmb5	29425	proteasome (prosome, macropain) subunit, beta type 5	-0.859313	11.2619	-4.99412	2.58e-05	0.000171148	1.22297
		ILMN_1370553	Wdr77	310769	WD repeat domain 77	-0.859213	7.56804	-5.06207	2.13e-05	0.000144758	1.41148
		ILMN_1376558	Bbs7	361930	Bardet-Biedl syndrome 7	-0.85851	7.98441	-6.2162	8.8e-07	8.19e-06	4.61186
		ILMN_1353746	RGD1305587	294499	similar to RIKEN cDNA 2010107G23	-0.857086	7.7768	-6.52531	3.8e-07	3.87e-06	5.45909
		ILMN_1361991	Thap3	362667	THAP domain containing, apoptosis associated protein 3	-0.856341	7.91683	-5.04688	2.22e-05	0.000150255	1.36932
		ILMN_1362217	Ppp2r2a	117104	protein phosphatase 2, regulatory subunit B, alpha	-0.856228	9.40953	-4.59185	7.87e-05	0.000466396	0.112062
		ILMN_1357417	Aimp1	114632	aminoacyl tRNA synthetase complex-interacting multifunctional protein 1	-0.855594	9.27808	-5.75135	3.15e-06	2.6e-05	3.32689
		ILMN_1364132	Scamp2	65168	secretory carrier membrane protein 2	-0.854612	9.43114	-6.16108	1.02e-06	9.36e-06	4.46009
		ILMN_1362476	Mapk7	114509	mitogen-activated protein kinase 7	-0.853123	8.34181	-7.62327	2.09e-08	2.8e-07	8.39844
		ILMN_1358133	Hoxc9_predicted	300264	PREDICTED: Rattus norvegicus homeo box C9 (predicted) (Hoxc9_predicted), mRNA.	-0.850723	8.14089	-5.53267	5.77e-06	4.46e-05	2.71954
		ILMN_1361285	Micu2	171433	mitochondrial calcium uptake 2	-0.848957	8.37357	-7.42572	3.49e-08	4.42e-07	7.87891
		ILMN_1366390	Dolk	311847	dolichol kinase	-0.848409	7.70815	-8.01132	7.76e-09	1.13e-07	9.40567
		ILMN_1367536	Dync1i2	116659	dynein cytoplasmic 1 intermediate chain 2	-0.848067	9.3958	-7.21717	6.02e-08	7.3e-07	7.32572
		ILMN_1360488	Ndufa6	315167	NADH dehydrogenase (ubiquinone) 1 alpha subcomplex, 6 (B14)	-0.846463	11.9778	-5.93261	1.91e-06	1.65e-05	3.82919
		ILMN_1368872	Xpot	314879	exportin, tRNA	-0.845514	7.80704	-7.01907	1.01e-07	1.17e-06	6.79596
		ILMN_1368391	Med19	311165	mediator complex subunit 19	-0.844976	8.4902	-4.65222	6.66e-05	0.000402935	0.278039
		ILMN_1369072	Pir	363465	pirin (iron-binding nuclear protein)	-0.844301	8.3201	-5.83915	2.47e-06	2.08e-05	3.57037
		ILMN_1365346	Six1	114634	SIX homeobox 1	-0.843575	7.92076	-4.56458	8.48e-05	0.000498184	0.0371886
		ILMN_1358223	Ndufa13	314759	NADH dehydrogenase (ubiquinone) 1 alpha subcomplex, 13	-0.840998	9.16123	-5.15105	1.66e-05	0.00011621	1.6586
		ILMN_1372238	Dynlrb1	170714	dynein light chain roadblock-type 1	-0.840275	11.3307	-5.59751	4.82e-06	3.79e-05	2.89976
		ILMN_1351400	Specc1l	361828	SPECC1-like	-0.839686	7.74944	-7.78148	1.39e-08	1.93e-07	8.81127
		ILMN_1350785	FAM8A1	291031	family with sequence similarity 8, member A1	-0.838091	10.3299	-6.20802	9e-07	8.36e-06	4.58934
		ILMN_1353563	Aacs	65984	acetoacetyl-CoA synthetase	-0.837929	7.89108	-5.26644	1.21e-05	8.78e-05	1.9793
		ILMN_1376698	Vegfb	89811	vascular endothelial growth factor B	-0.837519	7.55394	-6.72322	2.23e-07	2.39e-06	5.99757
		ILMN_1370543	Sdr39u1	361044	short chain dehydrogenase/reductase family 39U, member 1	-0.836589	7.42089	-6.8391	1.64e-07	1.81e-06	6.31127
		ILMN_1368759	Rexo2	300689	RNA exonuclease 2	-0.836021	10.7879	-5.20845	1.42e-05	0.000101105	1.81809
		ILMN_1352889	Dynlt1	83462	dynein light chain Tctex-type 1	-0.835576	9.90738	-5.54372	5.6e-06	4.33e-05	2.75025
		ILMN_1365510	Slc18b1	309570	solute carrier family 18, subfamily B, member 1	-0.83541	7.33809	-5.38231	8.76e-06	6.54e-05	2.30148
		ILMN_1351548	Clip2	29264	CAP-GLY domain containing linker protein 2	-0.833266	7.31594	-9.43129	2.44e-10	5.02e-09	12.9303
		ILMN_1358985	LOC363956	363956	voltage-dependent anion channel 1; similar to Voltage-dependent anion-selective channel protein 1 (VDAC-1) (Outer mitochondrial membrane protein porin ); similar to Voltage-dependent anion-selective channel protein 1 (VDAC-1) (mVDAC1) (mVDAC5) (Outer mitochondrial membrane protein porin 1) (Plasmalemmal porin)	-0.833213	10.4311	-4.86734	3.66e-05	0.000234833	0.871741
		ILMN_1353057	B9d1	287383	B9 protein domain 1	-0.831334	7.98838	-9.69956	1.31e-10	2.85e-09	13.5669
		ILMN_1370968	Fam98a	313873	family with sequence similarity 98, member A	-0.824253	10.2006	-4.56368	8.51e-05	0.000499267	0.0347325
		ILMN_1371946	Rnf215	305478	ring finger protein 215	-0.823676	7.28077	-10.166	4.51e-11	1.07e-09	14.6516
		ILMN_1366714	Pdcd11	309458	programmed cell death 11	-0.822447	8.48157	-7.33039	4.47e-08	5.56e-07	7.62662
		ILMN_1372701	WDR73	308751	WD repeat domain 73	-0.8222	8.38199	-9.45751	2.29e-10	4.74e-09	12.993
		ILMN_2038984	Adamtsl4	310670	ADAMTS-like 4	-0.821385	7.28391	-5.02285	2.38e-05	0.000159284	1.30265
		ILMN_2040134	Lpcat3	362434	lysophosphatidylcholine acyltransferase 3	-0.821371	7.70423	-5.39816	8.38e-06	6.3e-05	2.34556
		ILMN_1356547	Gpr162	362436	G protein-coupled receptor 162	-0.818093	7.1708	-7.17137	6.79e-08	8.13e-07	7.2036
		ILMN_1650386	Gnb5	83579	guanine nucleotide binding protein (G protein), beta 5	-0.818093	7.43599	-6.19456	9.33e-07	8.62e-06	4.55231
		ILMN_2040179	FSD1	301506	fibronectin type III and SPRY domain containing 1	-0.81734	7.22275	-6.77651	1.94e-07	2.11e-06	6.14199
		ILMN_1356741	Kif3c	85248	kinesin family member 3C	-0.815402	7.33829	-5.02833	2.34e-05	0.000157213	1.31785
		ILMN_1360059	Sumf1	362409	sulfatase modifying factor 1	-0.813323	8.63788	-4.96419	2.8e-05	0.000184588	1.13997
		ILMN_1368620	Glrx3	58815	glutaredoxin 3	-0.81229	10.9634	-6.35364	6.05e-07	5.87e-06	4.9894
		ILMN_1360282	Yars2	287924	tyrosyl-tRNA synthetase 2 (mitochondrial)	-0.810479	8.13667	-5.49691	6.37e-06	4.89e-05	2.62014
		ILMN_1357594	Slc52a2	362942	solute carrier family 52, riboflavin transporter, member 2	-0.80847	7.40187	-5.91893	1.99e-06	1.71e-05	3.79134
		ILMN_1350007	Dnajb11	360734	DnaJ (Hsp40) homolog, subfamily B, member 11	-0.807898	9.15889	-5.47561	6.76e-06	5.16e-05	2.56092
		ILMN_1354580	Stard4	291699	StAR-related lipid transfer (START) domain containing 4	-0.807376	7.4454	-7.01472	1.03e-07	1.18e-06	6.78429
		ILMN_1369067	NIT2	288174	nitrilase family, member 2	-0.806219	9.49563	-7.41836	3.55e-08	4.5e-07	7.85945
		ILMN_1349724	Ipo7	308939	importin 7	-0.803291	7.98834	-4.7128	5.63e-05	0.000346448	0.444873
		ILMN_1357390	Ptdss2	293620	phosphatidylserine synthase 2	-0.802947	9.46219	-5.50646	6.21e-06	4.78e-05	2.64668
		ILMN_1353935	Farp1	306183	FERM, RhoGEF (Arhgef) and pleckstrin domain protein 1 (chondrocyte-derived)	-0.80207	7.36883	-6.01255	1.54e-06	1.36e-05	4.05024
		ILMN_1351428	Abcc3	140668	ATP-binding cassette, subfamily C (CFTR/MRP), member 3	-0.800026	7.93792	-5.0734	2.07e-05	0.000140838	1.44293
		ILMN_1355707	Myo1e	25484	myosin IE	-0.798963	7.33167	-6.14826	1.06e-06	9.65e-06	4.42476
		ILMN_1376831	Ubxn4	304766	UBX domain protein 4	-0.796832	8.97373	-5.73451	3.3e-06	2.7e-05	3.28017
		ILMN_1358087	Synj2	84018	synaptojanin 2	-0.795663	8.72831	-5.58798	4.95e-06	3.88e-05	2.87325
		ILMN_1353238	LOC365555	365555	PREDICTED: Rattus norvegicus similar to NAD(P)H dehydrogenase, quinone 2 (LOC365555), mRNA.	-0.795253	7.61678	-5.68691	3.77e-06	3.04e-05	3.14806
		ILMN_1350546	Gmppb	363145	GDP-mannose pyrophosphorylase B	-0.795167	7.5614	-5.32748	1.02e-05	7.52e-05	2.14902
		ILMN_1358845	Rpl35	296709	ribosomal protein L35	-0.793515	13.0541	-5.35734	9.38e-06	6.99e-05	2.23206
		ILMN_1356998	Krtcap2	295243	keratinocyte associated protein 2	-0.789176	11.8878	-5.81193	2.67e-06	2.22e-05	3.4949
		ILMN_1363661	Galm	313843	galactose mutarotase (aldose 1-epimerase)	-0.787955	8.89885	-4.81354	4.25e-05	0.000269217	0.722962
		ILMN_1366190	Ahnak2	314478	AHNAK nucleoprotein 2	-0.787891	7.3143	-5.05942	2.15e-05	0.000145725	1.40413
		ILMN_1351519	Taf9	373541	TAF9 RNA polymerase II, TATA box binding protein (TBP)-associated factor	-0.784707	9.88622	-4.92402	3.13e-05	0.000204139	1.02866
		ILMN_1354342	Arsi	307404	arylsulfatase family, member I	-0.783415	7.02199	-5.59939	4.8e-06	3.78e-05	2.90496
		ILMN_1364741	Wdr61	363064	WD repeat domain 61	-0.782946	9.88475	-5.96387	1.76e-06	1.53e-05	3.91568
		ILMN_1352910	TP53BP1	296099	tumor protein p53 binding protein 1; similar to transformation related protein 53 binding protein 1	-0.782871	7.87825	-5.26788	1.2e-05	8.75e-05	1.98329
		ILMN_1368761	Cisd3	287661	CDGSH iron sulfur domain 3	-0.782008	7.77245	-9.10458	5.28e-10	1.01e-08	12.1424
		ILMN_1372487	RGD1311501	296599	similar to chromosome 9 open reading frame 7	-0.779497	7.29878	-4.8359	4e-05	0.000254692	0.784774
		ILMN_1362969	Lsm12	287731	LSM12 homolog (S. cerevisiae)	-0.778657	10.1424	-6.78416	1.9e-07	2.07e-06	6.1627
		ILMN_1373509	Sec61b	298068	Sec61 beta subunit	-0.777932	11.0096	-8.07662	6.58e-09	9.73e-08	9.57338
		ILMN_1370897	Hace1	361866	HECT domain and ankyrin repeat containing, E3 ubiquitin protein ligase 1	-0.775865	7.40933	-6.68456	2.48e-07	2.62e-06	5.89265
		ILMN_1350344	Ywhab	56011	tyrosine 3-monooxygenase/tryptophan 5-monooxygenase activation protein, beta polypeptide	-0.775369	11.2936	-4.58507	8.02e-05	0.000473908	0.0934503
		ILMN_1360450	Wtip	361552	Wilms tumor 1 interacting protein	-0.774628	7.4721	-6.0964	1.22e-06	1.1e-05	4.28176
		ILMN_1363654	Skp1	287280	S-phase kinase-associated protein 1	-0.773084	12.1959	-6.34825	6.14e-07	5.95e-06	4.97463
		ILMN_1366871	Bmyc	311807	brain expressed myelocytomatosis oncogene	-0.772486	7.32822	-6.72893	2.2e-07	2.37e-06	6.01306
		ILMN_1350501	F8a1	501661	coagulation factor VIII-associated 1	-0.77148	7.9765	-5.23133	1.33e-05	9.57e-05	1.88169
		ILMN_1373228	Msto1	295237	misato homolog 1 (Drosophila)	-0.771093	7.40823	-5.16597	1.6e-05	0.000112105	1.70004
		ILMN_1372085	MED30	299905	mediator complex subunit 30	-0.770944	8.71893	-7.60959	2.17e-08	2.89e-07	8.36261
		ILMN_1649832	Lyplal1	289357	lysophospholipase-like 1	-0.770016	8.04951	-6.85142	1.58e-07	1.75e-06	6.34456
		ILMN_1370636	Rab4a	25532	RAB4A, member RAS oncogene family	-0.769913	7.36894	-7.17155	6.78e-08	8.13e-07	7.20407
		ILMN_1349761	Cirh1a	291987	cirrhosis, autosomal recessive 1A (cirhin)	-0.768398	8.97654	-6.90997	1.36e-07	1.52e-06	6.50252
		ILMN_2040879	LOC292072	NA	Rattus norvegicus similar to Adenine phosphoribosyltransferase (APRT) (LOC292072), mRNA.	-0.768069	12.4417	-6.69677	2.4e-07	2.54e-06	5.92579
		ILMN_1352021	Tmx2	295701	thioredoxin-related transmembrane protein 2	-0.768017	7.80847	-4.94678	2.94e-05	0.000192541	1.09174
		ILMN_1355874	Crtap	363158	cartilage associated protein	-0.767638	7.57408	-6.49394	4.14e-07	4.17e-06	5.37342
		ILMN_1367225	Vhl	24874	von Hippel-Lindau tumor suppressor, E3 ubiquitin protein ligase	-0.767162	9.4095	-4.8112	4.28e-05	0.000270794	0.716491
		ILMN_1370450	Decr1	117543	2,4-dienoyl CoA reductase 1, mitochondrial	-0.766978	9.66863	-6.13075	1.11e-06	1.01e-05	4.3765
		ILMN_1375144	Barx1	364680	BARX homeobox 1	-0.76499	6.96262	-7.6843	1.79e-08	2.41e-07	8.55805
		ILMN_1351077	Ltbr	297604	lymphotoxin beta receptor (TNFR superfamily, member 3)	-0.76477	7.435	-10.3547	2.96e-11	7.29e-10	15.0825
		ILMN_1359934	Armc9	301579	armadillo repeat containing 9	-0.763854	7.20409	-7.25815	5.4e-08	6.6e-07	7.43478
		ILMN_1359370	Adrm1	65138	adhesion regulating molecule 1	-0.763038	7.36305	-6.44595	4.71e-07	4.69e-06	5.24222
		ILMN_1375135	Ctps1	313560	CTP synthase 1	-0.762836	8.85514	-4.70708	5.72e-05	0.000351197	0.429107
		ILMN_1373650	Ptplad2	362540	protein tyrosine phosphatase-like A domain containing 2	-0.762832	7.40051	-4.82993	4.06e-05	0.000258347	0.768272
		ILMN_1370411	Adcy3	64508	adenylate cyclase 3	-0.762392	7.53381	-5.86201	2.32e-06	1.97e-05	3.63371
		ILMN_1351390	Nr2c1	252924	nuclear receptor subfamily 2, group C, member 1	-0.760704	7.89851	-7.7902	1.36e-08	1.89e-07	8.83394
		ILMN_1367596	Mocs2	294753	molybdenum cofactor synthesis 2	-0.759691	10.5712	-5.6782	3.86e-06	3.11e-05	3.12387
		ILMN_1650350	TMEM9B	293415	TMEM9 domain family, member B	-0.758306	8.70786	-5.25362	1.25e-05	9.06e-05	1.94365
		ILMN_1374544	Nars	291556	asparaginyl-tRNA synthetase	-0.757569	10.8503	-4.72931	5.37e-05	0.000332648	0.490406
		ILMN_1348879	Slc35e4	266687	solute carrier family 35, member E4	-0.757561	7.59434	-4.90995	3.25e-05	0.000211485	0.9897
		ILMN_2040250	Actr1a	294010	ARP1 actin-related protein 1 homolog A, centractin alpha (yeast)	-0.756028	8.71399	-4.6773	6.21e-05	0.000378516	0.347059
		ILMN_1371815	Agpat2	311821	1-acylglycerol-3-phosphate O-acyltransferase 2	-0.755374	7.94061	-4.86307	3.71e-05	0.000237358	0.85994
		ILMN_1373455	Sec14l1	360668	SEC14-like 1 (S. cerevisiae)	-0.752738	8.45929	-5.20014	1.45e-05	0.000103122	1.79499
		ILMN_1366313	Ercc8	310071	excision repair cross-complementing rodent repair deficiency, complementation group 8	-0.752274	7.43346	-5.48671	6.55e-06	5.02e-05	2.59178
		ILMN_1368055	Ring1	309626	ring finger protein 1	-0.751771	7.66824	-6.25447	7.93e-07	7.48e-06	4.71713
		ILMN_2040275	Rpl19	81767	ribosomal protein L19	-0.751088	13.6196	-4.57273	8.3e-05	0.000488261	0.0595771
		ILMN_1369867	Phax	286917	phosphorylated adaptor for RNA export	-0.751087	9.07584	-5.67983	3.84e-06	3.09e-05	3.12841
		ILMN_1350035	Gstt1	25260	glutathione S-transferase theta 1	-0.749837	7.62687	-5.44044	7.45e-06	5.66e-05	2.46313
		ILMN_1366495	Psmb7	85492	proteasome (prosome, macropain) subunit, beta type 7	-0.747243	10.5395	-4.57641	8.21e-05	0.000484214	0.0696644
		ILMN_1356575	Ptpn21	171070	protein tyrosine phosphatase, non-receptor type 21	-0.747154	7.28604	-7.23307	5.77e-08	7.03e-07	7.36804
		ILMN_2039248	Rars	287191	arginyl-tRNA synthetase	-0.744731	7.95623	-5.45172	7.22e-06	5.5e-05	2.4945
		ILMN_1371074	Nme6	58964	NME/NM23 nucleoside diphosphate kinase 6	-0.744273	8.0826	-6.04602	1.4e-06	1.25e-05	4.14271
		ILMN_1363415	Pcbp4	363133	poly(rC) binding protein 4	-0.743828	7.69326	-5.10825	1.88e-05	0.000129245	1.5397
		ILMN_1352223	Adra1b	24173	adrenoceptor alpha 1B	-0.743007	7.03756	-5.48621	6.56e-06	5.03e-05	2.59038
		ILMN_1373160	Nif3l1	301431	NIF3 NGG1 interacting factor 3-like 1 (S. cerevisiae)	-0.741299	7.49311	-5.25455	1.25e-05	9.04e-05	1.94624
		ILMN_1361113	Hspe1	25462	heat shock protein 1 (chaperonin 10)	-0.741103	9.31833	-5.38411	8.71e-06	6.52e-05	2.30649
		ILMN_1370958	PRTFDC1	291355	phosphoribosyl transferase domain containing 1	-0.737634	7.57937	-7.95963	8.84e-09	1.28e-07	9.27256
		ILMN_1363018	Map1s	290640	microtubule-associated protein 1S	-0.736858	8.32594	-5.06222	2.13e-05	0.000144749	1.4119
		ILMN_1373520	Cyth2	116692	cytohesin 2	-0.736767	8.50865	-4.73812	5.24e-05	0.000325349	0.514715
		ILMN_1350232	Hacl1	85255	2-hydroxyacyl-CoA lyase 1	-0.736472	8.26479	-7.56612	2.42e-08	3.2e-07	8.2486
		ILMN_1370695	Fbxo18	291293	F-box protein, helicase, 18	-0.736157	8.62413	-9.03008	6.31e-10	1.19e-08	11.9608
		ILMN_1354938	Ccdc112	498858	coiled-coil domain containing 112	-0.735446	7.4555	-6.39587	5.4e-07	5.3e-06	5.10515
		ILMN_1368797	Klf15	85497	Kruppel-like factor 15	-0.735415	7.37767	-4.86679	3.67e-05	0.000235079	0.870216
		ILMN_1353251	Tep1	64523	telomerase associated protein 1	-0.734019	9.45928	-4.69554	5.9e-05	0.00036146	0.397303
		ILMN_1364662	Zmynd19	311791	zinc finger, MYND-type containing 19	-0.733684	7.99163	-5.20743	1.42e-05	0.000101317	1.81526
		ILMN_1365866	Plekhg4	307796	pleckstrin homology domain containing, family G (with RhoGef domain) member 4	-0.731262	6.89001	-6.9264	1.3e-07	1.46e-06	6.54677
		ILMN_1371398	Rsrc1	361956	arginine/serine-rich coiled-coil 1	-0.731145	7.84763	-4.56772	8.41e-05	0.000494325	0.045812
		ILMN_1362859	Mrpl22	287302	mitochondrial ribosomal protein L22	-0.729502	10.2038	-5.74835	3.18e-06	2.62e-05	3.31857
		ILMN_1650052	Pcbp2	363005	poly(rC) binding protein 2	-0.728729	7.63093	-5.75276	3.14e-06	2.59e-05	3.33081
		ILMN_1372034	Aqr	366163	aquarius homolog (mouse)	-0.727784	8.27941	-8.88992	8.84e-10	1.61e-08	11.6172
		ILMN_1364273	Nceh1	294930	neutral cholesterol ester hydrolase 1	-0.726746	7.35358	-5.23864	1.3e-05	9.39e-05	1.90202
		ILMN_1353532	Pex13	305581	peroxisomal biogenesis factor 13	-0.726119	9.0928	-7.07311	8.79e-08	1.03e-06	6.94088
		ILMN_1352776	Cnpy4	363886	canopy FGF signaling regulator 4	-0.725525	8.01047	-5.68426	3.79e-06	3.06e-05	3.14069
		ILMN_1365626	Sigmar1	29336	sigma non-opioid intracellular receptor 1	-0.7238	7.76384	-4.71289	5.63e-05	0.000346448	0.445129
		ILMN_1372541	Nphp1	296136	nephronophthisis 1 (juvenile)	-0.723038	7.7238	-9.73654	1.2e-10	2.63e-09	13.654
		ILMN_1364466	Stk25	373542	serine/threonine kinase 25	-0.722713	8.97738	-6.22054	8.7e-07	8.11e-06	4.6238
		ILMN_1374757	Ndufs8	293652	NADH dehydrogenase (ubiquinone) Fe-S protein 8	-0.721687	9.78523	-5.19704	1.46e-05	0.000103899	1.78638
		ILMN_1376951	Aco1	50655	aconitase 1, soluble	-0.721344	7.34431	-7.91836	9.82e-09	1.41e-07	9.16603
		ILMN_1355827	Akip1	361624	A kinase (PRKA) interacting protein 1	-0.720392	9.93027	-4.77918	4.68e-05	0.000294022	0.628054
		ILMN_1367741	SMAD6	367100	SMAD family member 6	-0.719152	7.2439	-6.13569	1.1e-06	9.97e-06	4.39014
		ILMN_1352029	Dync2li1	298767	dynein cytoplasmic 2 light intermediate chain 1	-0.718112	7.35742	-6.92863	1.29e-07	1.46e-06	6.55279
		ILMN_1367459	Erp29	117030	endoplasmic reticulum protein 29	-0.717353	10.7776	-5.66476	4e-06	3.21e-05	3.08655
		ILMN_1362311	Tmem165	364137	transmembrane protein 165	-0.71544	7.86195	-4.70205	5.8e-05	0.000355668	0.415262
		ILMN_1366923	Acot7	26759	acyl-CoA thioesterase 7	-0.715085	7.70412	-4.62099	7.26e-05	0.000435645	0.192117
		ILMN_1363295	Tceal1	302593	transcription elongation factor A (SII)-like 1	-0.714725	7.78263	-6.05373	1.37e-06	1.22e-05	4.16401
		ILMN_1354138	Scamp3	65169	secretory carrier membrane protein 3	-0.71455	9.11843	-4.65725	6.56e-05	0.000397863	0.291874
		ILMN_1373195	Kcnd1	116695	potassium voltage-gated channel, Shal-related subfamily, member 1	-0.714174	7.55641	-4.92528	3.12e-05	0.000203492	1.03217
		ILMN_1358749	Nkiras2	287707	NFKB inhibitor interacting Ras-like 2	-0.711806	7.38224	-5.50549	6.22e-06	4.79e-05	2.64398
		ILMN_1363474	Ift46	300675	intraflagellar transport 46 homolog (Chlamydomonas)	-0.708392	8.58899	-5.28234	1.16e-05	8.44e-05	2.0235
		ILMN_1369571	Pole4	362385	polymerase (DNA-directed), epsilon 4, accessory subunit	-0.707357	9.86586	-4.74303	5.17e-05	0.000321678	0.528258
		ILMN_1363254	Dzip1	364475	DAZ interacting zinc finger protein 1	-0.707235	7.27583	-6.59141	3.18e-07	3.29e-06	5.6393
		ILMN_1350244	Trappc12	314013	trafficking protein particle complex 12	-0.707144	7.64894	-8.15313	5.43e-09	8.21e-08	9.7692
		ILMN_1352933	Il11ra1	245983	interleukin 11 receptor, alpha chain 1	-0.705954	7.43466	-6.34132	6.26e-07	6.06e-06	4.95562
		ILMN_1367059	Klhl22	303792	kelch-like family member 22	-0.704335	8.54787	-5.82974	2.54e-06	2.13e-05	3.54428
		ILMN_1362609	Hsf4	291960	heat shock transcription factor 4	-0.704157	7.18163	-6.21471	8.83e-07	8.22e-06	4.60777
		ILMN_1361918	Ncstn	289231	nicastrin	-0.70205	7.19914	-5.11539	1.84e-05	0.000127024	1.55954
		ILMN_1353210	Nipsnap1	360971	nipsnap homolog 1 (C. elegans)	-0.700963	8.51158	-5.06543	2.11e-05	0.000143665	1.42083
		ILMN_1360891	Spin1	361217	spindlin 1	-0.700313	7.8125	-7.03314	9.77e-08	1.13e-06	6.83373
		ILMN_1361301	Slc12a4	29501	solute carrier family 12 (potassium/chloride transporter), member 4	-0.699111	7.66953	-4.60074	7.68e-05	0.000456751	0.136489
		ILMN_1372514	Letm1	305457	leucine zipper-EF-hand containing transmembrane protein 1	-0.698047	8.69566	-4.64599	6.77e-05	0.000409311	0.260881
		ILMN_1354229	Mtfr1l	298549	mitochondrial fission regulator 1-like	-0.694926	8.09955	-6.50518	4.01e-07	4.06e-06	5.40412
		ILMN_1362806	Txnrd3	297437	thioredoxin reductase 3	-0.691967	7.69572	-5.61772	4.56e-06	3.6e-05	2.95591
		ILMN_1371341	Zdhhc1	291967	zinc finger, DHHC-type containing 1	-0.69141	7.25415	-6.92481	1.3e-07	1.47e-06	6.5425
		ILMN_1370341	Ykt6	64351	YKT6 v-SNARE homolog (S. cerevisiae)	-0.68977	7.52936	-5.08397	2.01e-05	0.000137378	1.47228
		ILMN_1368928	Ankrd50	294988	ankyrin repeat domain 50	-0.688186	7.44306	-5.15813	1.63e-05	0.000114156	1.67826
		ILMN_1351249	Spast	362700	spastin	-0.688085	8.63054	-6.39628	5.39e-07	5.3e-06	5.10629
		ILMN_1374957	Mtfmt	315763	mitochondrial methionyl-tRNA formyltransferase	-0.688085	7.86376	-6.27689	7.46e-07	7.08e-06	4.77873
		ILMN_1370461	Pygo2	295251	pygopus 2	-0.688037	7.33342	-4.80851	4.31e-05	0.000272371	0.709065
		ILMN_1352444	Tsnax	64028	translin-associated factor X	-0.687992	8.95859	-5.77334	2.97e-06	2.46e-05	3.38791
		ILMN_1355396	Txndc17	287474	thioredoxin domain containing 17	-0.684638	10.9146	-5.56799	5.23e-06	4.09e-05	2.81773
		ILMN_1374078	Rab7a	29448	RAB7A, member RAS oncogene family	-0.684442	9.09264	-4.94998	2.91e-05	0.000191131	1.1006
		ILMN_1367216	Mras	25482	muscle RAS oncogene homolog	-0.6843	7.13273	-6.05839	1.35e-06	1.21e-05	4.17686
		ILMN_1650442	Rilpl1	304469	Rab interacting lysosomal protein-like 1	-0.683877	7.80788	-6.25304	7.96e-07	7.51e-06	4.71319
		ILMN_1373359	U2af1l4	361542	U2 small nuclear RNA auxiliary factor 1-like 4	-0.683634	8.13022	-6.17921	9.73e-07	8.97e-06	4.51003
		ILMN_1350108	Safb	64196	scaffold attachment factor B	-0.68353	7.84609	-5.10557	1.89e-05	0.000129892	1.53227
		ILMN_1368758	Ankrd13b	360575	ankyrin repeat domain 13B	-0.68053	7.61435	-5.94943	1.83e-06	1.59e-05	3.87574
		ILMN_1350462	Slc41a2	362861	solute carrier family 41 (magnesium transporter), member 2	-0.680135	7.16491	-6.53318	3.72e-07	3.8e-06	5.48054
		ILMN_1350387	Unc5c	362049	unc-5 homolog C (C. elegans)	-0.680035	7.0085	-5.85682	2.36e-06	1.99e-05	3.61933
		ILMN_1357141	Rft1	290552	RFT1 homolog (S. cerevisiae)	-0.679579	7.53512	-6.74798	2.09e-07	2.26e-06	6.06472
		ILMN_1372377	Slc3a2	50567	solute carrier family 3 (amino acid transporter heavy chain), member 2	-0.679116	10.3135	-5.34918	9.6e-06	7.13e-05	2.20937
		ILMN_1360234	Mmp19	304608	matrix metallopeptidase 19	-0.678369	7.15291	-7.44829	3.29e-08	4.21e-07	7.93849
		ILMN_1355094	Trmt112	293700	tRNA methyltransferase 11-2 homolog (S. cerevisiae)	-0.67825	10.3677	-5.65744	4.09e-06	3.27e-05	3.06621
		ILMN_1349962	Wasf1	294568	WAS protein family, member 1	-0.675704	7.34816	-6.0968	1.22e-06	1.1e-05	4.28288
		ILMN_1351877	Rab2b	305853	RAB2B, member RAS oncogene family	-0.675429	7.58716	-6.24429	8.15e-07	7.67e-06	4.68912
		ILMN_2040519	Rbx1	300084	ring-box 1, E3 ubiquitin protein ligase	-0.67516	10.9071	-4.55957	8.6e-05	0.000504206	0.0234506
		ILMN_1367367	Dgcr6	303794	DiGeorge syndrome critical region gene 6	-0.674796	7.79214	-5.07566	2.05e-05	0.000140087	1.44921
		ILMN_1353270	Psmb2	29675	proteasome (prosome, macropain) subunit, beta type 2	-0.674717	11.3972	-5.96527	1.75e-06	1.53e-05	3.91954
		ILMN_1357855	Pcgf2	287662	polycomb group ring finger 2	-0.672682	7.40521	-5.52215	5.94e-06	4.59e-05	2.69031
		ILMN_1363198	Mien1	360617	migration and invasion enhancer 1	-0.672175	8.1069	-6.05386	1.37e-06	1.22e-05	4.16436
		ILMN_1373367	RGD1311066	296312	similar to RIKEN cDNA 0610011L14 gene	-0.671964	7.37235	-8.12127	5.88e-09	8.81e-08	9.68776
		ILMN_1372939	Ndufb2	362344	NADH dehydrogenase (ubiquinone) 1 beta subcomplex, 2	-0.671042	11.3241	-4.94414	2.96e-05	0.000193885	1.08441
		ILMN_1359122	Stau1	84496	staufen double-stranded RNA binding protein 1	-0.670871	8.4567	-7.55582	2.49e-08	3.28e-07	8.22155
		ILMN_1372609	Bcl2l2	60434	Bcl2-like 2	-0.669342	8.04935	-6.34646	6.17e-07	5.97e-06	4.96972
		ILMN_1370684	Mnt	287521	MNT, MAX dimerization protein	-0.668948	7.63505	-5.20128	1.45e-05	0.000102872	1.79816
		ILMN_1650979	Phf13	313742	PHD finger protein 13	-0.668375	7.66527	-5.55356	5.45e-06	4.23e-05	2.77762
		ILMN_1651152	Tgif1	316742	TGFB-induced factor homeobox 1	-0.668225	7.61179	-5.1512	1.66e-05	0.000116204	1.65902
		ILMN_1372463	nagK	297393	N-acetylglucosamine kinase	-0.667292	7.37355	-7.4036	3.69e-08	4.66e-07	7.82047
		ILMN_1371338	Ttc1	287208	tetratricopeptide repeat domain 1	-0.666932	9.15238	-5.81678	2.63e-06	2.19e-05	3.50836
		ILMN_1364310	RGD1308049	293690	similar to RIKEN cDNA 2410004C24	-0.666501	7.43614	-9.00682	6.67e-10	1.25e-08	11.9039
		ILMN_1357101	Tmem214	362711	transmembrane protein 214	-0.665618	7.52307	-5.82802	2.55e-06	2.14e-05	3.53952
		ILMN_1360478	R3hdm1	304763	R3H domain containing 1	-0.664816	7.47934	-5.51105	6.13e-06	4.72e-05	2.65945
		ILMN_1367577	Slc4a4	84484	solute carrier family 4, sodium bicarbonate cotransporter, member 4	-0.664767	7.13219	-4.60723	7.54e-05	0.00045013	0.154315
		ILMN_1360470	RGD1560812	500640	RGD1560812	-0.662943	7.52436	-5.24634	1.28e-05	9.21e-05	1.92342
		ILMN_1366837	tbc1d19	289657	TBC1 domain family, member 19	-0.661799	7.28274	-7.6262	2.07e-08	2.78e-07	8.40613
		ILMN_1650462	Lipt2	365314	lipoyl(octanoyl) transferase 2 (putative)	-0.660938	7.80994	-7.70587	1.69e-08	2.3e-07	8.61434
		ILMN_1374597	Yipf1	298312	Yip1 domain family, member 1	-0.660487	8.85831	-5.11867	1.82e-05	0.000126054	1.56864
		ILMN_1359602	Morn4	293950	MORN repeat containing 4	-0.659798	7.1293	-11.7912	1.38e-12	4.64e-11	18.2163
		ILMN_1371280	Gstt2	29487	glutathione S-transferase, theta 2	-0.659276	7.97337	-5.38902	8.59e-06	6.43e-05	2.32016
		ILMN_1376277	Gns	299825	glucosamine (N-acetyl)-6-sulfatase	-0.655385	7.72654	-5.32159	1.04e-05	7.63e-05	2.13265
		ILMN_1374343	Ghitm	290596	growth hormone inducible transmembrane protein	-0.654885	10.8138	-4.68084	6.15e-05	0.000375051	0.356827
		ILMN_1374132	Phf20	311575	PHD finger protein 20	-0.653501	7.80732	-5.68614	3.77e-06	3.05e-05	3.14592
		ILMN_1349272	Npr3	25339	natriuretic peptide receptor C/guanylate cyclase C (atrionatriuretic peptide receptor C)	-0.65234	7.02402	-5.50124	6.3e-06	4.84e-05	2.63217
		ILMN_1361160	Gna11	81662	guanine nucleotide binding protein, alpha 11	-0.65145	7.2349	-5.01622	2.42e-05	0.000161906	1.28426
		ILMN_1366929	Pex7	308718	peroxisomal biogenesis factor 7	-0.650742	7.20734	-7.40011	3.73e-08	4.7e-07	7.81124
		ILMN_1363698	Mrps17	288621	mitochondrial ribosomal protein S17	-0.649554	9.03998	-6.19668	9.28e-07	8.59e-06	4.55814
		ILMN_1367341	Tbc1d7	361227	TBC1 domain family, member 7	-0.648654	7.33272	-6.01551	1.52e-06	1.35e-05	4.05843
		ILMN_1374780	Gpr108	316136	G protein-coupled receptor 108	-0.648508	7.62141	-4.62063	7.26e-05	0.000435795	0.191152
		ILMN_1361911	Efr3a	362923	EFR3 homolog A (S. cerevisiae)	-0.647499	8.97042	-4.97678	2.7e-05	0.000178919	1.17487
		ILMN_1361874	Rabep2	80754	rabaptin, RAB GTPase binding effector protein 2	-0.646853	7.21519	-5.38162	8.77e-06	6.55e-05	2.29956
		ILMN_1359389	Abcf2	311959	ATP-binding cassette, subfamily F (GCN20), member 2	-0.646496	8.86497	-7.03985	9.6e-08	1.11e-06	6.85171
		ILMN_1365617	Samd4b	308473	sterile alpha motif domain containing 4B	-0.645604	7.27475	-5.68324	3.8e-06	3.07e-05	3.13786
		ILMN_1373909	Npepl1	311671	aminopeptidase-like 1	-0.645603	8.76781	-4.8556	3.78e-05	0.000242012	0.839273
		ILMN_1651172	Dcaf5	314273	DDB1 and CUL4 associated factor 5	-0.645601	7.67079	-7.5852	2.31e-08	3.06e-07	8.29867
		ILMN_1368744	RER1	298675	RER1 retention in endoplasmic reticulum 1 homolog (S. cerevisiae)	-0.64525	9.97828	-5.89583	2.12e-06	1.81e-05	3.72738
		ILMN_1371986	Esd	290401	esterase D	-0.644583	10.8395	-5.06303	2.13e-05	0.000144474	1.41415
		ILMN_1364379	Trak1	316085	trafficking protein, kinesin binding 1	-0.644444	8.36598	-4.78913	4.55e-05	0.00028639	0.655523
		ILMN_1368882	Vta1	292640	Vps20-associated 1 homolog (S. cerevisiae)	-0.64341	10.3323	-4.75566	5e-05	0.000311613	0.563104
		ILMN_1371862	Cpt1c	308579	carnitine palmitoyltransferase 1c	-0.643093	7.24781	-6.91982	1.32e-07	1.48e-06	6.52906
		ILMN_1358762	Pik3ip1	305472	phosphoinositide-3-kinase interacting protein 1	-0.642049	7.54617	-4.60779	7.53e-05	0.000449597	0.155863
		ILMN_1371540	Ndufa8	296658	NADH dehydrogenase (ubiquinone) 1 alpha subcomplex, 8	-0.640128	9.52137	-5.02041	2.39e-05	0.000160144	1.29588
		ILMN_2039010	Ocel1	290628	occludin/ELL domain containing 1	-0.639452	7.26262	-5.8276	2.55e-06	2.14e-05	3.53835
		ILMN_1357051	Lhpp	361663	phospholysine phosphohistidine inorganic pyrophosphate phosphatase	-0.635292	7.8838	-5.64194	4.26e-06	3.39e-05	3.02318
		ILMN_1353760	Sap30l	360531	SAP30-like	-0.635149	8.34546	-7.83323	1.22e-08	1.71e-07	8.94567
		ILMN_1355258	Slc35b3	306866	solute carrier family 35 (adenosine 3'-phospho 5'-phosphosulfate transporter), member B3	-0.634377	7.52759	-6.04369	1.41e-06	1.26e-05	4.13627
		ILMN_1357172	Dnlz	296587	DNL-type zinc finger	-0.633562	8.49603	-5.43226	7.62e-06	5.78e-05	2.44039
		ILMN_1373125	Acbd3	289312	acyl-CoA binding domain containing 3	-0.631166	9.43133	-5.34318	9.76e-06	7.24e-05	2.19266
		ILMN_1351083	Tmem14a	363206	transmembrane protein 14A	-0.631046	7.93932	-4.75034	5.07e-05	0.000315838	0.548414
		ILMN_1361404	Adck2	312258	aarF domain containing kinase 2	-0.629885	7.26883	-7.3467	4.29e-08	5.36e-07	7.66985
		ILMN_1376913	Zc3h8	311414	zinc finger CCCH type containing 8	-0.628631	7.93041	-5.70655	3.57e-06	2.9e-05	3.20257
		ILMN_1376373	Plscr3	360549	phospholipid scramblase 3	-0.626563	7.70136	-4.62064	7.26e-05	0.000435795	0.191158
		ILMN_1375134	Carm1	363026	coactivator-associated arginine methyltransferase 1	-0.624157	7.08133	-4.60793	7.52e-05	0.000449565	0.156245
		ILMN_1348998	Akt1s1	292887	AKT1 substrate 1 (proline-rich)	-0.623358	7.13214	-4.66948	6.34e-05	0.000385825	0.325536
		ILMN_2040544	FAIM	140930	Fas apoptotic inhibitory molecule	-0.622603	7.68073	-6.46696	4.45e-07	4.45e-06	5.29969
		ILMN_1362091	Zswim8	361004	zinc finger, SWIM-type containing 8	-0.622365	9.645	-4.76815	4.83e-05	0.000302278	0.597574
		ILMN_1372411	Mpi	300741	mannose phosphate isomerase (mapped)	-0.6217	7.85827	-5.04278	2.25e-05	0.000151817	1.35795
		ILMN_1355843	Mrpl32	291206	mitochondrial ribosomal protein L32	-0.620179	9.46619	-5.2484	1.27e-05	9.17e-05	1.92914
		ILMN_1365131	RGD1560220	502525	similar to homolog of yeast TIM14 isoform c	-0.620065	9.03769	-4.70894	5.69e-05	0.000350057	0.434257
		ILMN_1374938	Arhgef5	140898	Rho guanine nucleotide exchange factor (GEF) 5	-0.619424	7.12676	-7.28132	5.08e-08	6.26e-07	7.49639
		ILMN_1356055	Atrn	83526	attractin	-0.61782	7.38974	-5.59861	4.81e-06	3.78e-05	2.90279
		ILMN_1376555	Arpc1a	81824	actin related protein 2/3 complex, subunit 1A	-0.617409	9.98032	-4.70186	5.8e-05	0.000355748	0.414719
		ILMN_1367675	Pigs	303277	phosphatidylinositol glycan anchor biosynthesis, class S	-0.6138	9.82009	-5.18675	1.51e-05	0.000106556	1.75779
		ILMN_1357385	Ncdn	89791	neurochondrin	-0.613012	7.55678	-6.05565	1.36e-06	1.22e-05	4.16929
		ILMN_1357075	Myg1	300258	melanocyte proliferating gene 1	-0.610147	7.8406	-5.01412	2.44e-05	0.00016274	1.27844
		ILMN_2038943	Cpsf3l	298688	cleavage and polyadenylation specific factor 3-like	-0.609824	7.53655	-4.8706	3.63e-05	0.000233147	0.880775
		ILMN_1366781	Pla2g6	360426	phospholipase A2, group VI (cytosolic, calcium-independent)	-0.609728	7.57819	-4.85693	3.77e-05	0.000241198	0.842958
		ILMN_1374560	Large	361368	like-glycosyltransferase	-0.609532	6.96125	-4.60047	7.68e-05	0.000456813	0.135736
		ILMN_1372506	Alg9	367083	alpha-1,2-mannosyltransferase	-0.608669	8.07056	-4.58911	7.93e-05	0.000469506	0.104547
		ILMN_1348987	Rab11fip3	303002	RAB11 family interacting protein 3 (class II)	-0.60844	7.2365	-6.53921	3.66e-07	3.74e-06	5.49699
		ILMN_1353292	Coa5	503252	cytochrome C oxidase assembly factor 5	-0.608431	7.16728	-8.07873	6.54e-09	9.69e-08	9.5788
		ILMN_1360443	RGD1306063	289928	similar to HT021	-0.608374	8.27371	-4.95442	2.88e-05	0.000189148	1.11289
		ILMN_1365812	KBTBD4	311185	kelch repeat and BTB (POZ) domain containing 4	-0.608025	7.32608	-8.18138	5.06e-09	7.7e-08	9.84134
		ILMN_1355538	Mrps30	294767	mitochondrial ribosomal protein S30	-0.608025	9.69785	-5.20612	1.43e-05	0.000101647	1.81164
		ILMN_1354961	Ap1ar	362037	adaptor-related protein complex 1 associated regulatory protein	-0.60611	8.66701	-5.63094	4.4e-06	3.49e-05	2.99262
		ILMN_1374981	Cbr4	359725	carbonyl reductase 4	-0.605567	7.93441	-5.31751	1.05e-05	7.71e-05	2.12129
		ILMN_1361051	Pcnx	314288	pecanex homolog (Drosophila)	-0.604846	7.24868	-5.61713	4.57e-06	3.61e-05	2.95425
		ILMN_1369835	Golga7	361171	golgin A7	-0.603465	7.7999	-5.7027	3.6e-06	2.92e-05	3.19188
		ILMN_1359028	Zbed5	288622	zinc finger, BED-type containing 5	-0.602452	7.20328	-6.56108	3.45e-07	3.54e-06	5.55666
		ILMN_1367682	Ube2z	303478	ubiquitin-conjugating enzyme E2Z	-0.602281	7.16954	-5.52354	5.92e-06	4.57e-05	2.69418
		ILMN_1350333	Zfp637	362425	zinc finger protein 637	-0.600915	8.44908	-5.98833	1.64e-06	1.44e-05	3.98332
		ILMN_1351993	Cobll1	311088	Cobl-like 1	-0.598991	6.99385	-5.0596	2.15e-05	0.0001457	1.40465
		ILMN_1369851	RGD1304624	314128	similar to RIKEN cDNA 2700097O09	-0.598352	7.43454	-5.03556	2.3e-05	0.000154622	1.33791
		ILMN_1356093	Nudt18	361068	nudix (nucleoside diphosphate linked moiety X)-type motif 18	-0.598287	7.33881	-6.37044	5.78e-07	5.64e-06	5.03547
		ILMN_1351451	Herpud2	300463	HERPUD family member 2	-0.597027	8.27612	-5.05078	2.2e-05	0.000148773	1.38016
		ILMN_1376847	Zbtb22	309630	zinc finger and BTB domain containing 22	-0.596788	8.76498	-6.18442	9.6e-07	8.85e-06	4.52438
		ILMN_1368846	Pacsin2	124461	protein kinase C and casein kinase substrate in neurons 2	-0.596505	7.14864	-5.25159	1.26e-05	9.1e-05	1.93802
		ILMN_1353814	LOC691764	691764	similar to ubiquitin-conjugating enzyme E2R 2	-0.5956	11.0666	-4.7133	5.62e-05	0.000346187	0.446264
		ILMN_1376660	Lig3	303369	ligase III, DNA, ATP-dependent	-0.594852	7.20566	-7.53161	2.65e-08	3.45e-07	8.15793
		ILMN_1651073	Pemt	25511	phosphatidylethanolamine N-methyltransferase	-0.593631	7.27503	-6.64449	2.76e-07	2.88e-06	5.78375
		ILMN_1350717	Phospho2	295663	phosphatase, orphan 2	-0.592216	7.885	-6.07426	1.3e-06	1.16e-05	4.22069
		ILMN_1374819	Lrfn3	308495	leucine rich repeat and fibronectin type III domain containing 3	-0.590968	7.26966	-5.95821	1.78e-06	1.55e-05	3.90001
		ILMN_1363823	Ccdc58	288065	coiled-coil domain containing 58	-0.589908	9.21297	-6.1164	1.16e-06	1.05e-05	4.33693
		ILMN_1353352	RGD1562747	292328	similar to RIKEN cDNA 1110012L19	-0.589644	8.43208	-5.17552	1.56e-05	0.000109367	1.72659
		ILMN_1649728	Armc10	296758	armadillo repeat containing 10	-0.588199	9.34321	-5.94527	1.85e-06	1.6e-05	3.86423
		ILMN_1361375	Prr7	498704	proline rich 7 (synaptic)	-0.587589	7.5855	-4.86098	3.73e-05	0.000238663	0.854149
		ILMN_1359304	Lrrc49	300763	leucine rich repeat containing 49	-0.587012	7.54159	-4.58176	8.09e-05	0.000477682	0.0843576
		ILMN_1353466	Sgcd	497892	sarcoglycan, delta (dystrophin-associated glycoprotein)	-0.5866	7.04568	-4.63368	7.01e-05	0.000422442	0.227031
		ILMN_1360281	RGD1308923	362678	LOC362678	-0.586308	7.29249	-6.11524	1.16e-06	1.05e-05	4.33375
		ILMN_1350901	Kcnd3	65195	potassium voltage-gated channel, Shal-related subfamily, member 3	-0.585452	6.90646	-4.74941	5.08e-05	0.000316549	0.545854
		ILMN_1354252	RGD1311805	291784	similar to RIKEN cDNA 2400010D15	-0.585315	9.29077	-4.89675	3.38e-05	0.00021879	0.95316
		ILMN_1373543	Zcrb1	362990	zinc finger CCHC-type and RNA binding motif 1	-0.585186	9.65394	-5.02149	2.39e-05	0.000159718	1.29888
		ILMN_1365599	Bphl	361239	biphenyl hydrolase-like (serine hydrolase)	-0.583789	7.95417	-5.80372	2.73e-06	2.27e-05	3.47214
		ILMN_1350093	Sec22b	310710	SEC22 vesicle trafficking protein homolog B (S. cerevisiae)	-0.58147	8.87335	-4.70769	5.71e-05	0.000350752	0.430813
		ILMN_2039871	Lsm10	366468	LSM10, U7 small nuclear RNA associated	-0.575784	7.45158	-5.40724	8.17e-06	6.16e-05	2.3708
		ILMN_1369321	Aptx	259271	aprataxin	-0.575355	7.64346	-6.66164	2.63e-07	2.77e-06	5.83038
		ILMN_1357060	Mrpl3	300974	mitochondrial ribosomal protein L3	-0.575352	9.13	-5.50193	6.28e-06	4.83e-05	2.6341
		ILMN_1366665	TCTEX1D2	498095	Tctex1 domain containing 2	-0.574125	7.51768	-5.96473	1.75e-06	1.53e-05	3.91804
		ILMN_1349348	Mipep	81684	mitochondrial intermediate peptidase	-0.572188	8.03068	-5.47794	6.72e-06	5.13e-05	2.56741
		ILMN_1351227	Pigh	362756	phosphatidylinositol glycan anchor biosynthesis, class H	-0.567773	7.07774	-7.52279	2.71e-08	3.51e-07	8.13476
		ILMN_1361799	Ptrhd1	298861	peptidyl-tRNA hydrolase domain containing 1	-0.567491	8.40968	-4.77411	4.75e-05	0.000297604	0.61405
		ILMN_1371451	Tpcn1	246215	two pore segment channel 1	-0.56729	7.42866	-4.61682	7.34e-05	0.000440008	0.180671
		ILMN_1372663	Ercc1	292673	excision repair cross-complementing rodent repair deficiency, complementation group 1	-0.566419	7.39304	-4.57459	8.25e-05	0.000486063	0.0646619
		ILMN_1364057	Fbxl8	498941	F-box and leucine-rich repeat protein 8	-0.565766	7.25228	-7.30312	4.8e-08	5.94e-07	7.55428
		ILMN_1355386	Aspg	246266	asparaginase homolog (S. cerevisiae)	-0.565605	7.07771	-6.00311	1.58e-06	1.39e-05	4.02416
		ILMN_1350600	LOC301124	301124	hypothetical LOC301124	-0.565103	7.81357	-4.7181	5.54e-05	0.000342047	0.459503
		ILMN_1373539	Slc35d2	290959	solute carrier family 35 (UDP-GlcNAc/UDP-glucose transporter), member D2	-0.561905	7.52798	-5.1262	1.78e-05	0.000123704	1.58955
		ILMN_1361812	Pard3	81918	par-3 (partitioning defective 3) homolog (C. elegans)	-0.561772	7.43727	-4.87685	3.57e-05	0.000229441	0.898074
		ILMN_1365807	Mrps2	362094	mitochondrial ribosomal protein S2	-0.559901	7.22953	-6.80198	1.81e-07	1.98e-06	6.21091
		ILMN_1358797	Fbxw17	361219	F-box and WD-40 domain protein 17	-0.558645	7.91172	-5.20014	1.45e-05	0.000103122	1.795
		ILMN_1355511	Med28	305391	mediator complex subunit 28	-0.557824	9.21519	-5.30359	1.09e-05	8e-05	2.08258
		ILMN_1354673	RGD1561589	366434	similar to RIKEN cDNA 5730434I03 gene; basic transcription factor 3-like 4	-0.556311	7.52385	-5.48714	6.55e-06	5.02e-05	2.59296
		ILMN_1366365	Epb41l4a	307514	erythrocyte membrane protein band 4.1 like 4A	-0.556101	7.00431	-6.45291	4.62e-07	4.61e-06	5.26128
		ILMN_1369389	Rpp38	291317	ribonuclease P/MRP 38 subunit	-0.550777	7.09645	-7.08337	8.56e-08	1.01e-06	6.96835
		ILMN_1650070	RGD1311946	309145	similar to RIKEN cDNA 1810055G02	-0.550275	7.22352	-5.78137	2.9e-06	2.41e-05	3.41018
		ILMN_1358052	Dclk1	83825	doublecortin-like kinase 1	-0.549551	7.31537	-6.75685	2.04e-07	2.21e-06	6.08875
		ILMN_1351213	E2f5	116651	E2F transcription factor 5	-0.548556	7.72584	-6.16239	1.02e-06	9.34e-06	4.46371
		ILMN_1359578	Polr3a	361102	polymerase (RNA) III (DNA directed) polypeptide A	-0.548068	7.36977	-4.89154	3.43e-05	0.000221455	0.93874
		ILMN_1348799	Ntpcr	361443	nucleoside-triphosphatase, cancer-related	-0.54649	7.30286	-5.31187	1.06e-05	7.83e-05	2.10562
		ILMN_1371460	Rnf2	304850	ring finger protein 2	-0.546337	7.84088	-5.52733	5.86e-06	4.53e-05	2.70469
		ILMN_1366160	Mgrn1	302938	mahogunin ring finger 1, E3 ubiquitin protein ligase	-0.54455	7.04084	-5.64268	4.26e-06	3.39e-05	3.02522
		ILMN_1349751	Tysnd1	365571	trypsin domain containing 1	-0.543367	7.06281	-6.22189	8.66e-07	8.09e-06	4.6275
		ILMN_1371721	Zfand1	361917	zinc finger, AN1-type domain 1	-0.541813	7.34797	-5.3815	8.78e-06	6.55e-05	2.29925
		ILMN_1354595	Bcs1l	301514	BC1 (ubiquinol-cytochrome c reductase) synthesis-like	-0.540795	7.57047	-5.13646	1.73e-05	0.000120494	1.61806
		ILMN_1350827	Ndufa1	363441	NADH dehydrogenase (ubiquinone) 1 alpha subcomplex, 1	-0.540644	11.1317	-4.60267	7.64e-05	0.000455032	0.141776
		ILMN_1376591	Lcmt2	296098	leucine carboxyl methyltransferase 2	-0.537725	7.80906	-5.99212	1.62e-06	1.43e-05	3.99377
		ILMN_1355963	Ube2l3	363836	ubiquitin-conjugating enzyme E2L 3	-0.536067	7.69957	-4.87894	3.55e-05	0.000228268	0.90385
		ILMN_1361133	Tsta3	300036	tissue specific transplantation antigen P35B	-0.535105	8.69977	-4.67426	6.26e-05	0.00038147	0.338705
		ILMN_1355444	G3bp2	305240	GTPase activating protein (SH3 domain) binding protein 2	-0.532419	7.14953	-6.19101	9.42e-07	8.7e-06	4.54251
		ILMN_1376514	Map2k5	29568	mitogen activated protein kinase kinase 5	-0.531879	7.1958	-5.09719	1.93e-05	0.000132799	1.509
		ILMN_1374312	RGD1305593	288513	similar to RIKEN cDNA 1810042K04	-0.531679	8.65083	-4.70882	5.69e-05	0.000350069	0.433902
		ILMN_1364845	Pcnxl4	690217	pecanex-like 4 (Drosophila)	-0.531561	7.29751	-5.7023	3.61e-06	2.92e-05	3.19079
		ILMN_1374390	Zfp846	363022	zinc finger protein 846	-0.529583	7.12174	-5.87526	2.24e-06	1.9e-05	3.6704
		ILMN_1366102	Azi1	360672	5-azacytidine induced 1	-0.528209	7.27164	-4.95136	2.9e-05	0.000190631	1.10442
		ILMN_1364492	Slc27a3	295219	solute carrier family 27 (fatty acid transporter), member 3	-0.527194	7.30319	-4.767	4.84e-05	0.000303042	0.594414
		ILMN_1376435	Dhdds	298541	dehydrodolichyl diphosphate synthase	-0.517282	7.46634	-4.7391	5.23e-05	0.000324568	0.517427
		ILMN_1357839	Znhit3	497975	zinc finger, HIT-type containing 3	-0.512119	7.46156	-5.18552	1.51e-05	0.000106802	1.75438
		ILMN_1373053	Hmox2	79239	heme oxygenase (decycling) 2	-0.51105	7.71548	-4.81262	4.26e-05	0.000269812	0.720433
		ILMN_1352931	Vps4a	246772	vacuolar protein sorting 4 homolog A (S. cerevisiae)	-0.510435	7.95196	-6.30708	6.87e-07	6.57e-06	4.86165
		ILMN_1351453	Emx2	499380	empty spiracles homeobox 2	-0.509274	7.24525	-5.13614	1.74e-05	0.000120558	1.61717
		ILMN_1352371	Mrpl47	294963	mitochondrial ribosomal protein L47	-0.508789	8.19668	-4.61377	7.4e-05	0.000443462	0.172291
		ILMN_1367706	Gemin4	497958	gem (nuclear organelle) associated protein 4	-0.508385	7.58148	-5.9575	1.79e-06	1.55e-05	3.89804
		ILMN_1352496	Sgpl1	286896	sphingosine-1-phosphate lyase 1	-0.506433	7.22523	-4.88236	3.51e-05	0.000226444	0.913305
		ILMN_1360258	Slc39a6	291733	solute carrier family 39 (zinc transporter), member 6	-0.506048	7.17713	-5.63467	4.35e-06	3.46e-05	3.00299
		ILMN_1351599	Gal3st4	498166	galactose-3-O-sulfotransferase 4	-0.505766	7.22699	-5.26434	1.22e-05	8.82e-05	1.97345
		ILMN_1373269	Exoc3	252881	exocyst complex component 3	-0.505488	8.08427	-5.02545	2.36e-05	0.000158356	1.30988
		ILMN_1359504	Tcea2	29575	transcription elongation factor A (SII), 2	-0.50378	7.2079	-4.90109	3.34e-05	0.000216266	0.965172
		ILMN_1365464	Klhl20	304920	kelch-like family member 20	-0.501281	7.39014	-5.31737	1.05e-05	7.71e-05	2.12091
		ILMN_1363248	Tmem8a	303004	transmembrane protein 8A	-0.50042	7.2563	-5.64542	4.22e-06	3.36e-05	3.03282
		ILMN_1373558	Itga10	310683	integrin, alpha 10	0.500457	6.81845	8.26304	4.12e-09	6.39e-08	10.0493
		ILMN_1371803	Kif20b	309523	kinesin family member 20B	0.503032	6.82149	6.95168	1.21e-07	1.37e-06	6.61483
		ILMN_1360056	RGD1311723	363018	similar to KIAA1731 protein	0.503477	6.83002	7.18496	6.55e-08	7.88e-07	7.23986
		ILMN_1365998	Epc2	362132	enhancer of polycomb homolog 2 (Drosophila)	0.504074	6.99952	6.88416	1.45e-07	1.62e-06	6.43293
		ILMN_1353754	Gimap4	286938	GTPase, IMAP family member 4	0.504878	6.79086	5.54627	5.56e-06	4.31e-05	2.75736
		ILMN_1351353	Chaf1b	288242	chromatin assembly factor 1, subunit B (p60)	0.504941	6.8805	7.41882	3.55e-08	4.49e-07	7.86069
		ILMN_1362374	Mtf2	360905	metal response element binding transcription factor 2	0.507715	7.3199	6.30729	6.87e-07	6.57e-06	4.86223
		ILMN_1359143	Samsn1	170637	SAM domain, SH3 domain and nuclear localization signals, 1	0.508379	6.76568	8.12107	5.88e-09	8.81e-08	9.68723
		ILMN_1369009	Mybl2	296344	myeloblastosis oncogene-like 2	0.508435	6.76791	9.21003	4.11e-10	8.04e-09	12.3982
		ILMN_1376263	Sp140	316580	SP140 nuclear body protein	0.508438	6.96956	6.69329	2.42e-07	2.56e-06	5.91634
		ILMN_1350219	Siglech	361584	sialic acid binding Ig-like lectin H	0.508711	6.73346	8.16428	5.28e-09	8.02e-08	9.79769
		ILMN_1366301	RGD1561143	304382	similar to cell surface receptor FDFACT	0.509966	6.86037	5.1921	1.49e-05	0.000105177	1.77267
		ILMN_1351962	Vangl2	289229	vang-like 2 (van gogh, Drosophila)	0.510047	6.89736	8.09157	6.34e-09	9.4e-08	9.6117
		ILMN_1361751	LOC100362920	100362920	rCG48622-like	0.51007	9.50023	4.60714	7.54e-05	0.00045013	0.154068
		ILMN_1371757	Ms4a6c	690930	membrane-spanning 4-domains, subfamily A, member 6C	0.511323	7.03696	5.08187	2.02e-05	0.000137984	1.46646
		ILMN_1366792	Ankrd13d	361699	ankyrin repeat domain 13 family, member D	0.513065	7.21814	5.61011	4.66e-06	3.67e-05	2.93475
		ILMN_1368527	Apbb1ip	307171	amyloid beta (A4) precursor protein-binding, family B, member 1 interacting protein	0.514724	7.0014	6.07872	1.28e-06	1.15e-05	4.23298
		ILMN_1364955	RGD1305420	298072	similar to Nef associated protein 1	0.517111	6.87616	7.34901	4.26e-08	5.33e-07	7.67598
		ILMN_1350851	P2ry14	171108	purinergic receptor P2Y, G-protein coupled, 14	0.517359	6.82734	5.38942	8.58e-06	6.43e-05	2.32125
		ILMN_1650440	Msl2	315959	male-specific lethal 2 homolog (Drosophila)	0.519762	7.26243	7.27133	5.22e-08	6.41e-07	7.46984
		ILMN_1355252	Nags	303563	N-acetylglutamate synthase	0.520891	6.82673	11.1822	4.9e-12	1.43e-10	16.9188
		ILMN_1364277	Gpt	81670	glutamic-pyruvate transaminase (alanine aminotransferase)	0.522179	7.06532	5.69476	3.68e-06	2.98e-05	3.16984
		ILMN_1364409	Ndufb9	299954	NADH dehydrogenase (ubiquinone) 1 beta subcomplex, 9	0.522605	12.2356	5.03781	2.28e-05	0.000153711	1.34416
		ILMN_1355519	LOC100361952	100361952	hypothetical protein LOC100361952	0.524558	6.70407	9.52208	1.97e-10	4.13e-09	13.1468
		ILMN_1353390	Mxd1	362391	max dimerization protein 1	0.525803	6.77394	11.1103	5.71e-12	1.65e-10	16.7624
		ILMN_1355260	Fcrl2	310694	Fc receptor-like 2	0.527415	6.82503	9.08781	5.49e-10	1.05e-08	12.1016
		ILMN_1353710	LOC500162	500162	similar to Immunoglobulin kappa-chain VJ precursor	0.52897	6.78829	5.58224	5.03e-06	3.93e-05	2.8573
		ILMN_1356957	LOC687856	687856	similar to Myeloid cell surface antigen CD33 precursor (Siglec-3)	0.529374	6.77275	9.58661	1.7e-10	3.61e-09	13.3001
		ILMN_1367138	LOC502816	502816	PREDICTED: Rattus norvegicus similar to monoclonal antibody kappa light chain (LOC502816), mRNA.	0.529712	6.7058	8.3226	3.55e-09	5.61e-08	10.2004
		ILMN_1362847	ENOX2	302817	ecto-NOX disulfide-thiol exchanger 2	0.53036	6.99058	7.56893	2.41e-08	3.18e-07	8.25598
		ILMN_1353462	Grap2	366962	GRB2-related adaptor protein 2	0.531179	6.77307	10.8094	1.09e-11	2.99e-10	16.1019
		ILMN_1359271	nipbl	679148	Nipped-B homolog (Drosophila); similar to delangin isoform A	0.531877	7.09081	4.96359	2.8e-05	0.000184831	1.13832
		ILMN_1360448	Snrnp40	313056	small nuclear ribonucleoprotein 40 (U5)	0.532172	7.23705	4.88489	3.49e-05	0.000225209	0.920309
		ILMN_1363573	Acsl5	94340	acyl-CoA synthetase long-chain family member 5	0.53327	8.49214	4.76235	4.9e-05	0.000306476	0.58158
		ILMN_1357130	Cflar	117279	CASP8 and FADD-like apoptosis regulator	0.533877	6.87588	9.39125	2.68e-10	5.43e-09	12.8345
		ILMN_1355977	Glo1	294320	glyoxalase 1	0.534088	10.9145	4.81628	4.22e-05	0.000267439	0.730544
		ILMN_1358205	RGD1560975	309848	similar to Tubulin alpha-2 chain (Alpha-tubulin 2)	0.534179	7.29733	4.60442	7.6e-05	0.00045311	0.146593
		ILMN_1358679	ralgps2	304887	Ral GEF with PH domain and SH3 binding motif 2	0.536296	6.79412	9.42133	2.5e-10	5.11e-09	12.9065
		ILMN_2039107	Rps6ka1	81771	ribosomal protein S6 kinase polypeptide 1	0.53841	6.93629	7.70641	1.69e-08	2.3e-07	8.61575
		ILMN_1373746	Ctnnbl1	296320	catenin, beta like 1	0.539656	7.57102	4.69695	5.88e-05	0.000360165	0.401187
		ILMN_1366252	Ccne1	25729	cyclin E1	0.539856	6.87446	7.32285	4.56e-08	5.66e-07	7.60662
		ILMN_1370132	Ppil1	309651	peptidylprolyl isomerase (cyclophilin)-like 1	0.540788	7.07467	6.28046	7.39e-07	7.02e-06	4.78855
		ILMN_1350911	Cd2bp2	293505	Cd2 (cytoplasmic tail) binding protein 2	0.541048	7.46581	7.57736	2.35e-08	3.12e-07	8.27811
		ILMN_1349558	Pls1	315926	plastin 1	0.543056	6.71364	12.9959	1.27e-13	5.11e-12	20.6562
		ILMN_1376641	Chst1	295934	carbohydrate (keratan sulfate Gal-6) sulfotransferase 1	0.543912	7.03962	4.60824	7.52e-05	0.000449323	0.157088
		ILMN_1365245	HMGB1	680968	similar to high mobility group protein; Rattus norvegicus high mobility group box 1, pseudogene 3; similar to Hmgb1 protein; similar to High mobility group protein 1 (HMG-1) (High mobility group protein B1) (Amphoterin) (Heparin-binding protein p30); similar to high-mobility group (nonhistone chromosomal) protein 1-like 1; high mobility group box 1; high-mobility group (nonhistone chromosomal) pr…	0.544166	7.14078	6.01711	1.52e-06	1.34e-05	4.06285
		ILMN_1371108	Shkbp1	292735	Sh3kbp1 binding protein 1	0.54432	7.47738	5.70429	3.59e-06	2.91e-05	3.19631
		ILMN_1353060	Ankzf1	363255	ankyrin repeat and zinc finger domain containing 1	0.544969	7.18759	6.32581	6.53e-07	6.27e-06	4.91308
		ILMN_1376770	Fbxo9	300849	f-box protein 9	0.545337	7.4779	5.29409	1.12e-05	8.2e-05	2.05616
		ILMN_1359365	Mtmr7	306490	myotubularin related protein 7	0.547082	6.84171	6.65658	2.67e-07	2.8e-06	5.81662
		ILMN_1362899	Elp2	307545	elongator acetyltransferase complex subunit 2	0.547958	8.90154	5.29181	1.13e-05	8.24e-05	2.04984
		ILMN_1354168	Odf2l	685425	outer dense fiber of sperm tails 2-like	0.548403	6.91857	7.16219	6.95e-08	8.31e-07	7.17909
		ILMN_1376446	Zbtb17	313666	zinc finger and BTB domain containing 17	0.549743	7.53287	6.74803	2.09e-07	2.26e-06	6.06483
		ILMN_1363864	Cenpe	362044	centromere protein E	0.551412	6.79231	10.5138	2.08e-11	5.34e-10	15.4421
		ILMN_1352237	RGD1308297	306137	similar to CG10084-PA	0.552988	7.34478	5.19829	1.46e-05	0.000103575	1.78987
		ILMN_1373497	Tle4	25565	transducin-like enhancer of split 4 (E(sp1) homolog, Drosophila)	0.554239	6.84835	10.06	5.73e-11	1.32e-09	14.4076
		ILMN_1348856	Fryl	364144	FRY-like	0.554287	6.92542	8.79769	1.1e-09	1.97e-08	11.3897
		ILMN_1351703	Tnk2	303882	tyrosine kinase, non-receptor, 2	0.554383	7.26659	6.02778	1.47e-06	1.31e-05	4.09232
		ILMN_1362743	RGD1309350	293613	similar to transthyretin (4L369)	0.555428	6.7639	11.2521	4.23e-12	1.26e-10	17.0698
		ILMN_1351141	Tmem88	497936	transmembrane protein 88	0.556562	6.88646	8.03949	7.23e-09	1.06e-07	9.47809
		ILMN_1349327	PNN	368070	pinin, desmosome associated protein	0.557366	7.24058	6.47872	4.31e-07	4.32e-06	5.33184
		ILMN_1363233	Ptk2b	50646	protein tyrosine kinase 2 beta	0.559016	6.96639	6.15652	1.04e-06	9.47e-06	4.44754
		ILMN_1358225	Mettl23	287918	methyltransferase like 23	0.56003	9.10134	4.88944	3.45e-05	0.000222606	0.932901
		ILMN_1350927	Zufsp	294390	zinc finger with UFM1-specific peptidase domain	0.56065	7.47539	6.24644	8.1e-07	7.63e-06	4.69504
		ILMN_1371610	Phrf1	245925	PHD and ring finger domains 1	0.56085	7.53612	6.67605	2.53e-07	2.67e-06	5.86954
		ILMN_1358836	Slco2b1	140860	solute carrier organic anion transporter family, member 2b1	0.561062	6.8152	9.32087	3.16e-10	6.33e-09	12.6656
		ILMN_1650876	sgol1	363174	shugoshin-like 1 (S. pombe)	0.561541	6.81606	8.35466	3.28e-09	5.22e-08	10.2815
		ILMN_1370808	RGD1307235	309053	similar to RIKEN cDNA 2310035C23	0.561806	7.42949	6.80379	1.8e-07	1.97e-06	6.21582
		ILMN_1356521	Tesk2	170908	testis-specific kinase 2	0.562597	7.05613	5.71026	3.53e-06	2.87e-05	3.21288
		ILMN_1364684	Rbp7	362662	retinol binding protein 7, cellular	0.562848	6.83063	7.05709	9.17e-08	1.07e-06	6.89794
		ILMN_1356597	Orc5	362304	origin recognition complex, subunit 5	0.56407	7.89919	5.02218	2.38e-05	0.000159524	1.3008
		ILMN_1352365	Naa15	310399	N(alpha)-acetyltransferase 15, NatA auxiliary subunit	0.564154	7.27844	5.65997	4.06e-06	3.25e-05	3.07324
		ILMN_1348977	Slc39a2	305846	solute carrier family 39 (zinc transporter), member 2	0.564216	6.77077	10.9718	7.68e-12	2.17e-10	16.4599
		ILMN_1368704	hsdl1	361418	hydroxysteroid dehydrogenase like 1	0.564772	7.9011	5.06944	2.09e-05	0.000142274	1.43196
		ILMN_1352866	Tubgcp2	309098	tubulin, gamma complex associated protein 2	0.565016	7.20084	7.79984	1.33e-08	1.85e-07	8.85898
		ILMN_1375503	Zmynd11	291259	zinc finger, MYND-type containing 11	0.565287	9.88285	4.75482	5.01e-05	0.000312131	0.560802
		ILMN_1358520	GPBP1L1	680460	GC-rich promoter binding protein 1-like 1; similar to GC-rich promoter binding protein 1-like 1	0.56567	7.23602	7.16603	6.88e-08	8.24e-07	7.18934
		ILMN_1362800	Pola1	85241	polymerase (DNA directed), alpha 1, catalytic subunit	0.565741	6.95007	8.87399	9.18e-10	1.67e-08	11.578
		ILMN_1366458	RGD1562390	307797	similar to RGD, leucine-rich repeat, tropomodulin and proline-rich containing protein	0.566161	6.82802	10.2176	4.02e-11	9.64e-10	14.7698
		ILMN_1361733	Wnk4	287715	WNK lysine deficient protein kinase 4	0.566429	7.01106	6.53691	3.68e-07	3.77e-06	5.49074
		ILMN_1364749	LOC688261	688261	similar to 5(3)-deoxyribonucleotidase, cytosolic type (Cytosolic 5,3-pyrimidine nucleotidase) (Deoxy-5-nucleotidase 1) (dNT-1)	0.566881	7.41967	5.14987	1.67e-05	0.000116509	1.65531
		ILMN_1367911	Abcg4	300664	ATP-binding cassette, subfamily G (WHITE), member 4	0.567	7.02466	5.40694	8.18e-06	6.16e-05	2.36999
		ILMN_1373217	Adpgk	315722	ADP-dependent glucokinase	0.567733	8.18028	4.67904	6.18e-05	0.000376815	0.35185
		ILMN_1366813	Ppt2	54398	palmitoyl-protein thioesterase 2	0.568437	7.13817	5.42191	7.84e-06	5.94e-05	2.4116
		ILMN_1650856	Prf1	50669	perforin 1 (pore forming protein)	0.570536	6.85078	9.42895	2.45e-10	5.04e-09	12.9248
		ILMN_1356432	Asb1	316628	ankyrin repeat and SOCS box-containing 1	0.570991	6.93133	11.6804	1.73e-12	5.71e-11	17.9836
		ILMN_1650177	Tnfrsf14	366518	tumor necrosis factor receptor superfamily, member 14	0.571287	6.79143	8.94943	7.66e-10	1.41e-08	11.7634
		ILMN_1353054	Nfatc3	361400	nuclear factor of activated T-cells, cytoplasmic, calcineurin-dependent 3	0.571591	7.00094	6.72094	2.25e-07	2.4e-06	5.99138
		ILMN_1352152	Lime1	362289	Lck interacting transmembrane adaptor 1	0.572019	7.69693	5.54614	5.56e-06	4.31e-05	2.75698
		ILMN_1356622	Wdr11	309016	WD repeat domain 11	0.573012	7.12344	4.92913	3.09e-05	0.000201534	1.04283
		ILMN_1374452	Hnrnpul1	361522	heterogeneous nuclear ribonucleoprotein U-like 1	0.573629	7.35159	6.78688	1.88e-07	2.06e-06	6.17006
		ILMN_1376668	Cytip	311047	cytohesin 1 interacting protein	0.57606	6.78415	8.57763	1.89e-09	3.18e-08	10.8424
		ILMN_1356626	Nup160	311182	nucleoporin 160	0.576146	6.87944	6.80153	1.81e-07	1.98e-06	6.20969
		ILMN_1373113	Rab27b	84590	RAB27B, member RAS oncogene family	0.576656	6.86303	11.623	1.95e-12	6.33e-11	17.8624
		ILMN_1375160	Klrb1a	362443	killer cell lectin-like receptor subfamily B, member 1A	0.577403	6.82733	10.6272	1.62e-11	4.29e-10	15.6967
		ILMN_1359470	Las1l	296865	LAS1-like (S. cerevisiae)	0.581671	7.76277	6.15266	1.05e-06	9.56e-06	4.43689
		ILMN_1651070	Nfyb	25336	nuclear transcription factor-Y beta	0.582554	7.10177	6.18797	9.5e-07	8.77e-06	4.53416
		ILMN_1371788	Tcf19	406195	transcription factor 19	0.583828	7.04819	7.08663	8.49e-08	9.97e-07	6.97707
		ILMN_1360785	Atp11b	361929	ATPase, class VI, type 11B	0.58404	7.37421	6.59512	3.15e-07	3.26e-06	5.6494
		ILMN_1373107	Hltf	295568	helicase-like transcription factor	0.584334	7.02393	6.07733	1.29e-06	1.15e-05	4.22914
		ILMN_1358567	Oas1k	494198	2 ' -5 ' oligoadenylate synthetase 1K	0.584974	6.81677	8.77584	1.17e-09	2.06e-08	11.3356
		ILMN_1358065	Mrpl51	297601	mitochondrial ribosomal protein L51	0.585445	7.08891	5.88034	2.21e-06	1.88e-05	3.68447
		ILMN_1365533	Cwc22	362153	CWC22 spliceosome-associated protein homolog (S. cerevisiae)	0.585618	7.10705	5.09804	1.93e-05	0.000132534	1.51135
		ILMN_1368018	Batf	299206	basic leucine zipper transcription factor, ATF-like	0.585789	7.14942	7.62509	2.08e-08	2.78e-07	8.40321
		ILMN_1372199	RGD1563057	501744	similar to Immunoglobulin superfamily, member 7	0.585798	6.86761	5.74308	3.22e-06	2.65e-05	3.30396
		ILMN_1354808	Ncf4	500904	neutrophil cytosolic factor 4	0.586286	6.92418	6.03979	1.43e-06	1.27e-05	4.12549
		ILMN_1357215	Klrd1	25110	killer cell lectin-like receptor, subfamily D, member 1	0.586489	6.7587	8.51951	2.18e-09	3.6e-08	10.6968
		ILMN_1369976	RGD1563231	502832	similar to immunoglobulin kappa-chain VK-1	0.588355	6.77189	8.72912	1.31e-09	2.28e-08	11.2198
		ILMN_1354017	Folr2	293154	folate receptor 2 (fetal)	0.588362	6.99248	4.62589	7.16e-05	0.000430846	0.205606
		ILMN_1354141	Lrrfip2	301035	leucine rich repeat (in FLII) interacting protein 2	0.588981	7.94234	5.96508	1.75e-06	1.53e-05	3.919
		ILMN_1366358	Nup54	53372	nucleoporin 54	0.589942	8.31419	7.13836	7.4e-08	8.79e-07	7.11544
		ILMN_1360066	Mrps11	499185	mitochondrial ribosomal protein S11	0.590189	8.37707	5.72402	3.4e-06	2.77e-05	3.25105
		ILMN_1373663	RGD1563592	500739	similar to Immunoglobulin heavy chain (gamma polypeptide)	0.591144	6.73938	5.67955	3.84e-06	3.1e-05	3.12761
		ILMN_1357010	Msl1	303514	male-specific lethal 1 homolog (Drosophila)	0.591341	8.55127	5.61772	4.56e-06	3.6e-05	2.9559
		ILMN_1370883	Tmed5	289883	transmembrane emp24 protein transport domain containing 5	0.591899	6.89951	5.66651	3.98e-06	3.19e-05	3.09142
		ILMN_1376292	Abcb10	361439	ATP-binding cassette, subfamily B (MDR/TAP), member 10	0.592558	6.89438	8.80747	1.08e-09	1.93e-08	11.4138
		ILMN_1376620	Ly6g6f	309609	lymphocyte antigen 6 complex, locus G6F	0.592791	6.78719	12.3315	4.63e-13	1.67e-11	19.3309
		ILMN_1376761	Dclk2	310698	doublecortin-like kinase 2	0.592815	6.99192	6.07067	1.31e-06	1.17e-05	4.21076
		ILMN_1371329	Chit1	289032	chitinase 1 (chitotriosidase)	0.594244	6.74708	13.4829	5.04e-14	2.25e-12	21.5973
		ILMN_1364952	Dkk1	293897	dickkopf WNT signaling pathway inhibitor 1	0.594735	6.76594	7.93996	9.3e-09	1.34e-07	9.22183
		ILMN_1355763	Eif2b4	117019	eukaryotic translation initiation factor 2B, subunit 4 delta	0.595077	9.29275	5.89113	2.14e-06	1.83e-05	3.71437
		ILMN_1362447	Med25	292889	mediator complex subunit 25	0.595745	8.65662	5.23133	1.33e-05	9.57e-05	1.88169
		ILMN_1360426	Zfp414	299647	zinc finger protein 414	0.595782	8.59401	5.83125	2.53e-06	2.12e-05	3.54846
		ILMN_1358895	Nup88	113929	nucleoporin 88	0.596908	9.07964	4.68415	6.09e-05	0.000372458	0.365941
		ILMN_1359111	Cep85	362622	centrosomal protein 85kDa	0.597906	7.23551	7.09501	8.3e-08	9.77e-07	6.9995
		ILMN_1367212	Cbx7	362962	chromobox homolog 7	0.599398	7.42029	5.35003	9.58e-06	7.12e-05	2.21173
		ILMN_1351635	Srsf2	494445	serine/arginine-rich splicing factor 2	0.599829	7.47691	5.1509	1.67e-05	0.000116216	1.65819
		ILMN_1650644	Fbxo30	308283	F-box protein 30	0.599916	7.03435	6.34892	6.13e-07	5.94e-06	4.97648
		ILMN_1359138	Zeb2	311071	zinc finger E-box binding homeobox 2	0.600698	6.93632	4.72672	5.41e-05	0.000334554	0.483275
		ILMN_1350624	ppie	298508	peptidylprolyl isomerase E (cyclophilin E)	0.601057	7.26863	5.82476	2.57e-06	2.15e-05	3.53048
		ILMN_1355683	Mcpt8l3	408207	mast cell protease 8-like 3	0.601132	6.90919	9.19053	4.3e-10	8.36e-09	12.3511
		ILMN_1358274	sf3b1	84486	splicing factor 3b, subunit 1	0.601922	7.563	5.2201	1.37e-05	9.82e-05	1.85049
		ILMN_1352528	Mnd1	295160	meiotic nuclear divisions 1 homolog (S. cerevisiae)	0.602036	6.94236	5.94841	1.83e-06	1.59e-05	3.87291
		ILMN_1363284	Rap1a	295347	RAP1A, member of RAS oncogene family	0.604083	7.31965	8.30661	3.7e-09	5.82e-08	10.1598
		ILMN_1353127	Hells	294071	helicase, lymphoid specific	0.604864	6.84033	8.28278	3.92e-09	6.12e-08	10.0994
		ILMN_1367946	Baz1a	314126	bromodomain adjacent to zinc finger domain, 1A	0.605454	7.43417	5.20358	1.44e-05	0.000102253	1.80457
		ILMN_1363652	Zfp410	314310	zinc finger protein 410	0.607005	7.8845	5.29987	1.1e-05	8.07e-05	2.07225
		ILMN_1361681	Nop56	362214	NOP56 ribonucleoprotein	0.607142	7.23749	8.26007	4.15e-09	6.43e-08	10.0417
		ILMN_1367582	Mif4gd	360659	MIF4G domain containing	0.607329	9.08159	6.17674	9.8e-07	9.02e-06	4.50323
		ILMN_1360936	Morc3	304074	MORC family CW-type zinc finger 3	0.607416	7.26886	5.18904	1.5e-05	0.000105957	1.76416
		ILMN_1355934	Mina	266670	myc induced nuclear antigen	0.60941	7.24295	8.23745	4.39e-09	6.77e-08	9.98418
		ILMN_1368406	Atg9a	363254	autophagy related 9A	0.610567	9.17863	4.7441	5.16e-05	0.000320831	0.531204
		ILMN_1352847	Tufm	293481	Tu translation elongation factor, mitochondrial	0.610604	8.43801	4.68089	6.15e-05	0.000375051	0.356955
		ILMN_1370121	Cpa3	54242	carboxypeptidase A3, mast cell	0.610612	6.78204	7.29377	4.92e-08	6.08e-07	7.52944
		ILMN_1368022	Lypd3	60378	Ly6/Plaur domain containing 3	0.61284	6.76239	11.0498	6.5e-12	1.86e-10	16.6306
		ILMN_1354755	Adap2	56826	ArfGAP with dual PH domains 2	0.616076	6.92878	6.60979	3.03e-07	3.14e-06	5.68935
		ILMN_1359406	Snw1	500695	SNW domain containing 1	0.616457	7.18063	5.23948	1.3e-05	9.38e-05	1.90435
		ILMN_1650673	LOC681351	681351	similar to apolipoprotein L, 3; apolipoprotein L, 3	0.61658	6.71663	10.8038	1.1e-11	3.02e-10	16.0897
		ILMN_1368847	Apobec1	25383	apolipoprotein B mRNA editing enzyme, catalytic polypeptide 1	0.618548	6.86434	5.97955	1.68e-06	1.47e-05	3.95904
		ILMN_1355480	Usp30	304579	ubiquitin specific peptidase 30	0.618732	7.79457	8.30256	3.73e-09	5.88e-08	10.1496
		ILMN_1366392	LIN9	689523	lin-9 homolog (C. elegans); similar to type I interferon receptor beta chain-associated; similar to lin-9 homolog (C. elegans); similar to lin-9 homolog	0.620199	7.03873	8.54351	2.06e-09	3.43e-08	10.757
		ILMN_1363141	Mis18bp1	689296	MIS18 binding protein 1	0.621076	6.79665	8.58876	1.84e-09	3.1e-08	10.8702
		ILMN_1350124	Trim39	309591	tripartite motif-containing 39	0.62109	7.5085	6.24029	8.24e-07	7.73e-06	4.67812
		ILMN_1371397	Hpgds	58962	hematopoietic prostaglandin D synthase	0.621226	6.75768	8.71773	1.34e-09	2.33e-08	11.1915
		ILMN_1356874	Hsd17b8	361802	hydroxysteroid (17-beta) dehydrogenase 8	0.622965	7.94784	5.27016	1.2e-05	8.71e-05	1.98964
		ILMN_1368184	Nmi	311021	N-myc (and STAT) interactor	0.623996	7.39095	6.54936	3.56e-07	3.65e-06	5.52467
		ILMN_1369141	Eif1ad	293673	eukaryotic translation initiation factor 1A domain containing	0.625074	7.01313	8.21614	4.63e-09	7.1e-08	9.92995
		ILMN_1348916	LOC361786	361786	PREDICTED: Rattus norvegicus hypothetical LOC361786 (LOC361786), mRNA.	0.625121	7.22755	7.74549	1.53e-08	2.1e-07	8.71763
		ILMN_1356810	Irf6	364081	interferon regulatory factor 6	0.626025	6.7843	9.12722	5e-10	9.65e-09	12.1975
		ILMN_1375232	Zfp518a	309478	zinc finger protein 518A	0.626027	7.01844	5.62859	4.42e-06	3.51e-05	2.98609
		ILMN_1369210	Fv1	308568	Friend virus susceptibility 1	0.6283	7.61235	5.40208	8.29e-06	6.24e-05	2.35646
		ILMN_1358030	Cldn10	290485	claudin 10	0.62848	6.74542	18.3138	1.74e-17	1.41e-15	29.7366
		ILMN_1363224	Mrpl1	289491	mitochondrial ribosomal protein L1	0.629241	7.30442	4.6649	6.43e-05	0.000390382	0.312928
		ILMN_1358738	Ly86	291359	lymphocyte antigen 86	0.63086	6.87353	7.15638	7.06e-08	8.42e-07	7.16358
		ILMN_1369058	Tyw5	301419	tRNA-yW synthesizing protein 5	0.630933	7.95739	6.55049	3.55e-07	3.64e-06	5.52776
		ILMN_1370566	Sh2d2a	310688	SH2 domain containing 2A	0.633537	6.79671	10.7028	1.37e-11	3.7e-10	15.8652
		ILMN_1375154	LOC500192	500192	similar to Ig kappa chain V-IV region precursor	0.634006	6.84676	6.71166	2.3e-07	2.45e-06	5.9662
		ILMN_1352972	Btrc	361765	beta-transducin repeat containing E3 ubiquitin protein ligase	0.634104	7.43685	5.5156	6.05e-06	4.67e-05	2.67209
		ILMN_1355901	Ifit1	56824	interferon-induced protein with tetratricopeptide repeats 1	0.634287	6.72995	9.89643	8.31e-11	1.88e-09	14.0282
		ILMN_1357565	Hdac1	297893	histone deacetylase 1	0.635261	7.45541	8.66679	1.52e-09	2.61e-08	11.0649
		ILMN_1354936	Med11	287456	mediator complex subunit 11	0.636371	8.36897	4.59826	7.73e-05	0.000459336	0.129655
		ILMN_1650288	Fam195a	685545	family with sequence similarity 195, member A	0.636632	7.55712	5.59491	4.86e-06	3.81e-05	2.89251
		ILMN_1362453	Ofd1	302661	oral-facial-digital syndrome 1	0.636867	7.501	5.16236	1.61e-05	0.000113069	1.69001
		ILMN_1364655	Optn	246294	optineurin	0.637094	8.01027	5.17577	1.55e-05	0.000109332	1.72728
		ILMN_1354993	NLRC4	298784	NLR family, CARD domain containing 4	0.637156	6.79431	17.647	4.69e-17	3.47e-15	28.7268
		ILMN_1361380	RGD1563220	498540	similar to 60S ribosomal protein L7a	0.639833	13.6095	4.66929	6.35e-05	0.000385903	0.325018
		ILMN_1360103	Cd69	29187	Cd69 molecule	0.640934	6.74945	10.871	9.54e-12	2.64e-10	16.2382
		ILMN_1349702	Zfp524	365179	zinc finger protein 524	0.642624	8.67219	5.16249	1.61e-05	0.000113069	1.69038
		ILMN_1361279	Trafd1	114635	TRAF type zinc finger domain containing 1	0.642945	7.83145	5.79227	2.82e-06	2.34e-05	3.4404
		ILMN_1370521	Vasp	361517	vasodilator-stimulated phosphoprotein	0.643546	7.26225	9.3394	3.02e-10	6.09e-09	12.7101
		ILMN_1352340	Cxcr2	29385	chemokine (C-X-C motif) receptor 2	0.64442	6.74163	8.41801	2.8e-09	4.53e-08	10.4415
		ILMN_1349057	Cdc25a	171102	cell division cycle 25A	0.644944	6.86457	10.5478	1.93e-11	5.02e-10	15.5186
		ILMN_1349361	Cited4	114491	Cbp/p300-interacting transactivator, with Glu/Asp-rich carboxy-terminal domain, 4	0.645619	6.77059	7.54682	2.55e-08	3.34e-07	8.19791
		ILMN_1376031	CNOT2	299805	CCR4-NOT transcription complex, subunit 2	0.645782	8.65418	5.14807	1.68e-05	0.000117005	1.65033
		ILMN_1357889	Prkd2	292658	protein kinase D2	0.645861	8.0484	6.17152	9.94e-07	9.13e-06	4.48886
		ILMN_1352800	Marf1	170946	meiosis arrest female 1	0.646419	8.11036	4.8847	3.49e-05	0.000225247	0.919806
		ILMN_1351163	Ptcd3	500199	Pentatricopeptide repeat domain 3	0.646476	7.5983	6.68579	2.47e-07	2.61e-06	5.896
		ILMN_1371050	Mknk1	500526	MAP kinase-interacting serine/threonine kinase 1	0.64977	7.48382	8.2195	4.6e-09	7.06e-08	9.93849
		ILMN_1368063	Ap1b1	29663	adaptor-related protein complex 1, beta 1 subunit	0.650111	7.36087	6.17133	9.94e-07	9.13e-06	4.48834
		ILMN_1366261	Apol2	315111	apolipoprotein L, 2	0.650428	6.86396	12.4428	3.71e-13	1.37e-11	19.5563
		ILMN_1357813	PELI1	691164	pellino 1; similar to pellino protein	0.651295	7.18859	8.18516	5.01e-09	7.64e-08	9.85097
		ILMN_1371527	Dmtn	361069	dematin actin binding protein	0.65131	6.81137	9.25693	3.68e-10	7.24e-09	12.5116
		ILMN_1360493	RGD1560528	499148	similar to flt3 ligand	0.651351	7.66551	6.4328	4.88e-07	4.86e-06	5.20625
		ILMN_1361562	St3gal4	363040	ST3 beta-galactoside alpha-2,3-sialyltransferase 4	0.651627	6.98647	7.79484	1.35e-08	1.87e-07	8.84601
		ILMN_1368228	Clk2	365842	CDC-like kinase 2	0.65168	7.20692	6.98438	1.11e-07	1.27e-06	6.70278
		ILMN_1358393	Ercc6l	317252	excision repair cross-complementing rodent repair deficiency complementation group 6 - like	0.651842	6.85946	13.2649	7.59e-14	3.25e-12	21.1791
		ILMN_1366624	Rag1	84600	recombination activating gene 1	0.652217	6.78468	9.63954	1.5e-10	3.23e-09	13.4253
		ILMN_1350917	Cops3	287367	COP9 signalosome subunit 3	0.652493	7.35948	6.13075	1.11e-06	1.01e-05	4.37652
		ILMN_1357406	Psmb1	94198	proteasome (prosome, macropain) subunit, beta type 1	0.65418	12.2082	4.99581	2.56e-05	0.000170405	1.22765
		ILMN_1376607	Slc16a6	303772	solute carrier family 16, member 6	0.655822	6.79945	16.1589	4.8e-16	3e-14	26.3516
		ILMN_1360793	LOC500159	500159	similar to Immunoglobulin kappa-chain VJ precursor	0.656954	6.80786	7.79108	1.36e-08	1.89e-07	8.83622
		ILMN_1356146	Zfp384	171018	zinc finger protein 384	0.656992	7.61604	7.20426	6.22e-08	7.54e-07	7.29133
		ILMN_1362764	Ecsit	300447	ECSIT signalling integrator	0.657531	8.03795	4.66089	6.5e-05	0.000394493	0.301895
		ILMN_1651155	Rrm1	685579	ribonucleotide reductase M1	0.658555	6.86842	5.78082	2.91e-06	2.41e-05	3.40865
		ILMN_1366889	Timm21	307210	translocase of inner mitochondrial membrane 21 homolog (yeast)	0.658926	7.55774	4.57808	8.17e-05	0.00048213	0.0742475
		ILMN_1370365	Elavl1	363854	ELAV (embryonic lethal, abnormal vision, Drosophila)-like 1 (Hu antigen R)	0.659129	7.56747	7.08952	8.42e-08	9.9e-07	6.98482
		ILMN_1355213	Ppp1r3b	192280	protein phosphatase 1, regulatory subunit 3B	0.661455	7.08809	6.36017	5.95e-07	5.78e-06	5.00732
		ILMN_1364338	Zcchc12	313436	zinc finger, CCHC domain containing 12	0.661646	6.87872	11.3518	3.43e-12	1.05e-10	17.2845
		ILMN_1367859	Gcdh	364975	glutaryl-CoA dehydrogenase	0.663974	7.71206	4.56118	8.57e-05	0.000502277	0.02786
		ILMN_1376933	RT1-CE12	309600	RT1 class I, locus CE12	0.664336	6.86275	6.52618	3.79e-07	3.86e-06	5.46145
		ILMN_1363824	Trim30	499223	tripartite motif-containing 30	0.665513	6.77887	7.53799	2.61e-08	3.4e-07	8.17471
		ILMN_1367632	Ccdc12	363151	coiled-coil domain containing 12	0.665722	7.44039	8.02649	7.47e-09	1.09e-07	9.44468
		ILMN_1366218	Cdk9	362110	cyclin-dependent kinase 9	0.66956	8.81696	6.34111	6.26e-07	6.06e-06	4.95504
		ILMN_1351758	Acss1	296259	acyl-CoA synthetase short-chain family member 1	0.669595	6.81578	11.516	2.43e-12	7.76e-11	17.6355
		ILMN_1356615	Gpr65	299242	G-protein coupled receptor 65	0.671282	6.75852	10.0912	5.34e-11	1.25e-09	14.4796
		ILMN_1369277	Isg20	293052	interferon stimulated exonuclease gene 20	0.671624	7.12948	8.40074	2.93e-09	4.7e-08	10.398
		ILMN_1365112	Ruvbl1	65137	RuvB-like 1 (E. coli)	0.673463	8.70987	6.31597	6.7e-07	6.43e-06	4.88607
		ILMN_1366979	Cnot10	316034	CCR4-NOT transcription complex, subunit 10	0.676507	7.32767	7.20326	6.24e-08	7.54e-07	7.28864
		ILMN_1354516	Kcns3	83588	potassium voltage-gated channel, delayed-rectifier, subfamily S, member 3	0.676741	7.10928	5.01943	2.4e-05	0.000160524	1.29317
		ILMN_1360929	Lmnb2	299625	lamin B2	0.676992	7.23484	5.55412	5.44e-06	4.23e-05	2.77916
		ILMN_1363365	Mad2l1	297176	MAD2 (mitotic arrest deficient, homolog)-like 1 (yeast)	0.677492	6.84388	12.2147	5.84e-13	2.06e-11	19.0928
		ILMN_1365849	Mboat1	498741	membrane bound O-acyltransferase domain containing 1	0.680239	7.21161	4.6047	7.59e-05	0.000452908	0.147346
		ILMN_1368069	Ipp	298439	intracisternal A particle-promoted polypeptide	0.680583	6.99108	8.49193	2.34e-09	3.83e-08	10.6276
		ILMN_1374769	Mettl14	295428	methyltransferase like 14	0.68145	8.75223	4.65874	6.54e-05	0.000396603	0.295968
		ILMN_1357484	Ncbp1	298075	nuclear cap binding protein subunit 1	0.682617	8.40002	9.67034	1.4e-10	3.02e-09	13.4981
		ILMN_1368944	Rad52	297561	RAD52 homolog (S. cerevisiae)	0.683052	8.04266	5.90634	2.06e-06	1.76e-05	3.75647
		ILMN_1350280	Dnm2	25751	dynamin 2	0.683906	8.76598	5.70996	3.53e-06	2.87e-05	3.21205
		ILMN_1355450	Slc6a4	25553	solute carrier family 6 (neurotransmitter transporter), member 4	0.685001	6.95715	10.3491	3e-11	7.36e-10	15.0697
		ILMN_1356084	Gart	288259	phosphoribosylglycinamide formyltransferase	0.685532	7.49726	6.71933	2.26e-07	2.41e-06	5.98702
		ILMN_1361534	Ly49s6	494196	Ly49 stimulatory receptor 6	0.685578	6.88771	10.4847	2.22e-11	5.65e-10	15.3766
		ILMN_1359626	LOC302022	302022	similar to nidogen 2 protein	0.685949	7.30671	4.74136	5.2e-05	0.000322855	0.523658
		ILMN_1351188	Thoc7	305714	THO complex 7 homolog (Drosophila)	0.686811	11.285	5.42852	7.7e-06	5.84e-05	2.42999
		ILMN_1362771	Pla2g5	29354	phospholipase A2, group V	0.686819	6.95775	6.324	6.56e-07	6.29e-06	4.90809
		ILMN_1355013	Rnf139	315000	ring finger protein 139	0.68804	7.21491	6.80439	1.8e-07	1.97e-06	6.21745
		ILMN_1355687	Cbl	500985	Cbl proto-oncogene, E3 ubiquitin protein ligase	0.68999	6.93177	6.16255	1.02e-06	9.34e-06	4.46415
		ILMN_1354701	RGD1563091	500011	similar to OEF2	0.691396	6.87665	4.74814	5.1e-05	0.000317558	0.542368
		ILMN_1349944	Rnase6	305842	ribonuclease, RNase A family, 6	0.694121	6.92777	8.54845	2.03e-09	3.4e-08	10.7693
		ILMN_1360997	Taf9b	171152	TAF9B RNA polymerase II, TATA box binding protein (TBP)-associated factor	0.694207	6.94493	7.84951	1.17e-08	1.65e-07	8.98786
		ILMN_1360233	Trpv4	66026	transient receptor potential cation channel, subfamily V, member 4	0.695546	7.20753	4.81522	4.23e-05	0.000268141	0.727604
		ILMN_1350234	Fbxw4	309444	F-box and WD repeat domain containing 4	0.695825	9.15501	6.22228	8.65e-07	8.08e-06	4.6286
		ILMN_1360400	Prkcd	170538	protein kinase C, delta	0.697153	7.62093	5.95711	1.79e-06	1.56e-05	3.89698
		ILMN_1367563	HNRNPUL2	309197	heterogeneous nuclear ribonucleoprotein U-like 2	0.700084	7.27713	6.8725	1.5e-07	1.66e-06	6.40147
		ILMN_1349727	Lrch4	360779	leucine-rich repeats and calponin homology (CH) domain containing 4	0.703428	6.78076	12.7951	1.86e-13	7.32e-12	20.261
		ILMN_1371182	Tlr7	317468	toll-like receptor 7	0.704162	6.77603	13.9746	2.04e-14	9.78e-13	22.5223
		ILMN_1367622	Thumpd3	500288	THUMP domain containing 3	0.705791	8.1321	4.88231	3.51e-05	0.000226444	0.913181
		ILMN_1356266	Hmha1	314618	histocompatibility (minor) HA-1	0.706806	6.97671	12.5387	3.07e-13	1.15e-11	19.7495
		ILMN_1350574	Rad18	362412	RAD18 homolog (S. cerevisiae)	0.707118	7.05057	8.19558	4.88e-09	7.45e-08	9.87754
		ILMN_1349659	Scube1	315174	signal peptide, CUB domain, EGF-like 1	0.707136	6.88135	8.09645	6.26e-09	9.3e-08	9.62422
		ILMN_1350181	Set	307947	SET nuclear oncogene	0.70738	7.35395	5.39947	8.35e-06	6.28e-05	2.34921
		ILMN_1349220	Alox5	25290	arachidonate 5-lipoxygenase	0.707971	6.89129	8.37854	3.09e-09	4.94e-08	10.3419
		ILMN_1354499	Ltb	361795	lymphotoxin beta (TNF superfamily, member 3)	0.709298	6.77791	14.6376	6.24e-15	3.2e-13	23.7314
		ILMN_1372684	Ppip5k2	501194	diphosphoinositol pentakisphosphate kinase 2	0.70968	7.22409	5.05857	2.15e-05	0.000145911	1.40179
		ILMN_1354105	RGD1565775	361980	similar to RIKEN cDNA 2810403A07	0.709708	8.12591	6.29552	7.09e-07	6.76e-06	4.82991
		ILMN_1352194	Ubxn2a	685859	UBX domain protein 2A	0.709747	7.56355	6.37254	5.75e-07	5.61e-06	5.04121
		ILMN_1359572	LOC498829	498829	Ab2-143	0.71012	7.17248	5.54635	5.56e-06	4.31e-05	2.75758
		ILMN_1349902	Ezh2	312299	enhancer of zeste homolog 2 (Drosophila)	0.710798	7.06213	7.5664	2.42e-08	3.2e-07	8.24934
		ILMN_1371053	Tlr13	317227	toll-like receptor 13	0.711328	6.78357	11.2227	4.5e-12	1.33e-10	17.0063
		ILMN_1359746	Prpf38b	499691	PRP38 pre-mRNA processing factor 38 (yeast) domain containing B	0.712131	7.24978	7.07022	8.86e-08	1.04e-06	6.93314
		ILMN_1374753	Acer3	499210	alkaline ceramidase 3	0.712259	7.80069	4.62185	7.24e-05	0.000434743	0.194486
		ILMN_1367927	Klra1	494194	killer cell lectin-like receptor, subfamily A, member 1	0.713144	6.82117	9.1197	5.09e-10	9.8e-09	12.1792
		ILMN_1367676	Gins4	290842	GINS complex subunit 4 (Sld5 homolog)	0.713373	7.03063	7.54632	2.55e-08	3.34e-07	8.19661
		ILMN_1350805	Itgad	64350	integrin, alpha D	0.713438	6.79378	10.9874	7.43e-12	2.1e-10	16.494
		ILMN_1366251	Ints9	290322	integrator complex subunit 9	0.713496	8.55535	7.15358	7.11e-08	8.48e-07	7.15612
		ILMN_1361625	LOC361885	361885	PREDICTED: Rattus norvegicus similar to LRRGT00194 (LOC361885), mRNA.	0.715225	7.53378	5.72996	3.34e-06	2.73e-05	3.26754
		ILMN_1375706	Rxrb	361801	retinoid X receptor beta	0.715766	8.88863	6.61181	3.01e-07	3.13e-06	5.69484
		ILMN_1366055	LOC100158225	100158225	hypothetical protein LOC100158225	0.717564	7.10709	7.73564	1.57e-08	2.15e-07	8.69196
		ILMN_1364720	WBP4	114765	WW domain binding protein 4 (formin binding protein 21)	0.719538	8.82016	4.56955	8.37e-05	0.000491979	0.050835
		ILMN_1349955	Ears2	361641	glutamyl-tRNA synthetase 2, mitochondrial	0.720775	7.02143	9.1925	4.28e-10	8.33e-09	12.3558
		ILMN_1350444	Psmb9	24967	proteasome (prosome, macropain) subunit, beta type, 9	0.721474	6.91891	9.60903	1.61e-10	3.44e-09	13.3532
		ILMN_1358989	Uimc1	290997	ubiquitin interaction motif containing 1	0.721627	9.24666	6.91959	1.32e-07	1.48e-06	6.52843
		ILMN_1358492	Rassf2	311437	Ras association (RalGDS/AF-6) domain family member 2	0.721743	6.83212	10.3249	3.16e-11	7.72e-10	15.0146
		ILMN_1358428	Gna15	89788	guanine nucleotide binding protein, alpha 15	0.722562	6.82979	12.3092	4.84e-13	1.74e-11	19.2856
		ILMN_1355205	Kars	292028	lysyl-tRNA synthetase	0.723579	8.55903	5.19399	1.48e-05	0.000104703	1.77792
		ILMN_1362392	Ankrd37	361149	ankyrin repeat domain 37	0.723691	7.65506	4.60055	7.68e-05	0.000456813	0.135948
		ILMN_1356137	Vdac2	83531	voltage-dependent anion channel 2	0.724578	11.2437	5.7498	3.17e-06	2.61e-05	3.32259
		ILMN_1351331	Rnaseh2b	361056	ribonuclease H2, subunit B	0.724954	8.53361	6.30653	6.88e-07	6.58e-06	4.86014
		ILMN_1365198	Bard1	64557	BRCA1 associated RING domain 1	0.72514	6.8634	13.7379	3.14e-14	1.45e-12	22.0801
		ILMN_1376212	ACE2	302668	angiotensin I converting enzyme (peptidyl-dipeptidase A) 2	0.725308	6.99108	7.04896	9.37e-08	1.09e-06	6.87615
		ILMN_1354742	Cugbp2	29428	CUG triplet repeat, RNA binding protein 2	0.725805	6.81383	12.5909	2.77e-13	1.05e-11	19.8542
		ILMN_1366640	Exosc3	313243	exosome component 3	0.726294	8.48758	5.42877	7.7e-06	5.84e-05	2.43067
		ILMN_1356223	Psmc2	25581	proteasome (prosome, macropain) 26S subunit, ATPase 2	0.726758	9.85082	5.03361	2.31e-05	0.000155408	1.3325
		ILMN_1351957	Me2	307270	malic enzyme 2, NAD(+)-dependent, mitochondrial	0.727395	7.59133	6.42307	5.01e-07	4.96e-06	5.17962
		ILMN_1373342	RGD1564788	290805	similar to Werner syndrome helicase homolog	0.730007	7.31018	9.74088	1.19e-10	2.61e-09	13.6642
		ILMN_1350544	Gusb	24434	glucuronidase, beta	0.730161	9.32664	5.24501	1.28e-05	9.24e-05	1.91971
		ILMN_1373010	Plekhf2	362484	pleckstrin homology domain containing, family F (with FYVE domain) member 2	0.731048	7.93879	5.58281	5.02e-06	3.93e-05	2.85889
		ILMN_1371107	Ncln	314648	nicalin	0.731815	10.1301	4.81088	4.29e-05	0.000270943	0.715614
		ILMN_1365360	Pom121	113975	POM121 transmembrane nucleoporin	0.732316	7.50358	5.40756	8.16e-06	6.15e-05	2.37169
		ILMN_1358643	Il21r	308977	interleukin 21 receptor	0.732757	6.80947	11.3134	3.71e-12	1.12e-10	17.2021
		ILMN_1360190	Cd8a	24930	CD8a molecule	0.733606	6.7253	12.2194	5.79e-13	2.04e-11	19.1025
		ILMN_1365482	Zfp422	360389	zinc finger protein 422	0.73479	7.7773	6.63973	2.79e-07	2.92e-06	5.7708
		ILMN_1650502	Pld4	362792	phospholipase D family, member 4	0.7348	6.77689	12.8854	1.56e-13	6.21e-12	20.4391
		ILMN_1354443	Rnf111	300813	ring finger protein 111	0.737244	8.82372	5.08374	2.01e-05	0.000137414	1.47166
		ILMN_1353332	LOC502790	502790	PREDICTED: Rattus norvegicus similar to Ig kappa chain V region EV15 precursor (LOC502790), mRNA.	0.737463	6.86157	13.1017	1.03e-13	4.3e-12	20.8629
		ILMN_1356959	Mcpt1l2	408238	mast cell protease 1-like 2	0.73957	6.82874	11.8912	1.12e-12	3.81e-11	18.4253
		ILMN_1350936	Padi4	29512	peptidyl arginine deiminase, type IV	0.739692	6.81726	10.2478	3.76e-11	9.06e-10	14.8388
		ILMN_1361558	Pla1a	85311	phospholipase A1 member A	0.740497	7.77183	4.93726	3.02e-05	0.000197218	1.06535
		ILMN_1369884	LOC680441	683904	similar to 60S ribosomal protein L23a; hypothetical protein LOC679285; ribosomal protein L23a	0.740836	13.8978	6.20021	9.19e-07	8.52e-06	4.56786
		ILMN_1362032	PTPRB	314843	protein tyrosine phosphatase, receptor type, B	0.742294	6.95373	5.74382	3.22e-06	2.64e-05	3.30602
		ILMN_1369195	Yjefn3	498608	YjeF N-terminal domain containing 3	0.743743	6.88739	4.92123	3.15e-05	0.000205658	1.02094
		ILMN_1354525	Trabd	300142	TraB domain containing	0.744179	8.17604	8.84378	9.88e-10	1.78e-08	11.5035
		ILMN_1356620	Smarcal1	316477	Swi/SNF related matrix associated, actin dependent regulator of chromatin, subfamily a-like 1	0.744818	7.40693	5.02363	2.37e-05	0.000159048	1.30483
		ILMN_1374412	RGD1563547	360478	RGD1563547	0.746352	6.86497	10.7516	1.24e-11	3.35e-10	15.9738
		ILMN_1359198	Spic	314711	Spi-C transcription factor (Spi-1/PU.1 related)	0.746956	6.78487	13.0296	1.19e-13	4.84e-12	20.7223
		ILMN_1355534	LOC498750	498750	similar to cDNA sequence BC005537	0.74792	10.2524	5.14672	1.68e-05	0.000117403	1.64657
		ILMN_1364617	Mmaa	291939	methylmalonic aciduria (cobalamin deficiency) cblA type	0.74824	7.1326	7.69668	1.73e-08	2.34e-07	8.59036
		ILMN_1369264	Rhbdl2	298512	rhomboid, veinlet-like 2 (Drosophila)	0.749769	6.79466	13.8333	2.64e-14	1.24e-12	22.259
		ILMN_1369894	Stap1	305269	signal transducing adaptor family member 1	0.750082	6.74544	10.9067	8.84e-12	2.46e-10	16.3167
		ILMN_1355904	Mzb1	291675	marginal zone B and B1 cell-specific protein	0.750174	6.78988	10.6743	1.46e-11	3.9e-10	15.8017
		ILMN_1367288	Pqlc1	361352	PQ loop repeat containing 1	0.751119	7.75061	4.785	4.6e-05	0.000289507	0.644102
		ILMN_1352000	Ifih1	499801	interferon induced with helicase C domain 1	0.751206	7.04206	5.76153	3.06e-06	2.53e-05	3.35514
		ILMN_1352876	Gtlf3b	363614	gene trap locus F3b	0.7516	7.26508	5.42514	7.77e-06	5.89e-05	2.42058
		ILMN_1351135	Memo1	298787	mediator of cell motility 1	0.751783	8.62502	6.13551	1.1e-06	9.97e-06	4.38963
		ILMN_1363012	Rdm1	287726	RAD52 motif 1	0.752005	7.67361	5.24279	1.29e-05	9.3e-05	1.91355
		ILMN_1359730	Rnf20	313216	ring finger protein 20, E3 ubiquitin protein ligase	0.752053	7.38357	5.28297	1.15e-05	8.43e-05	2.02526
		ILMN_1351015	Hormad2	498400	HORMA domain containing 2	0.752112	6.83271	12.8663	1.62e-13	6.43e-12	20.4016
		ILMN_1354270	Racgap1	315298	Rac GTPase-activating protein 1	0.752478	6.86331	8.57432	1.91e-09	3.2e-08	10.8341
		ILMN_1370049	Zfp180	246279	zinc finger protein 180	0.75304	7.94354	4.83384	4.02e-05	0.000256068	0.779079
		ILMN_1356256	Snx20	307742	sorting nexin 20	0.755195	6.78687	10.2534	3.71e-11	8.97e-10	14.8517
		ILMN_1376700	Elf2	361944	E74-like factor 2	0.755364	7.92628	8.80265	1.09e-09	1.95e-08	11.4019
		ILMN_1650156	Tec	84492	tec protein tyrosine kinase	0.756448	7.29316	7.28656	5.01e-08	6.19e-07	7.51029
		ILMN_1363260	Daglb	304289	diacylglycerol lipase, beta	0.756848	8.68483	4.78857	4.56e-05	0.000286746	0.653962
		ILMN_1349604	Ncapd3	315508	non-SMC condensin II complex, subunit D3	0.757244	7.12806	7.88037	1.08e-08	1.54e-07	9.06781
		ILMN_1376678	Mllt3	114510	myeloid/lymphoid or mixed-lineage leukemia (trithorax homolog, Drosophila); translocated to, 3	0.758384	7.50655	6.52144	3.84e-07	3.9e-06	5.44852
		ILMN_1364165	Incenp	293733	inner centromere protein	0.760132	7.01878	13.0426	1.16e-13	4.75e-12	20.7476
		ILMN_1363786	Cd300le	360655	CD300 molecule-like family member E	0.760133	6.89319	11.6676	1.78e-12	5.83e-11	17.9565
		ILMN_1370033	Fam129c	498604	family with sequence similarity 129, member C	0.760458	6.79791	13.6507	3.69e-14	1.68e-12	21.9158
		ILMN_1370700	RGD1559588	304349	similar to cell surface receptor FDFACT	0.760763	6.76517	7.79353	1.35e-08	1.88e-07	8.84261
		ILMN_1374217	Syf2	170933	SYF2 homolog, RNA splicing factor (S. cerevisiae)	0.761123	10.2177	6.43137	4.9e-07	4.87e-06	5.20235
		ILMN_1370632	Ncapg	305392	non-SMC condensin I complex, subunit G	0.76153	6.85863	11.9675	9.61e-13	3.29e-11	18.5837
		ILMN_1353693	Cd53	24251	Cd53 molecule	0.761608	6.846	9.32964	3.1e-10	6.21e-09	12.6867
		ILMN_1368423	Fbxl5	305424	F-box and leucine-rich repeat protein 5	0.76192	10.8477	4.91698	3.19e-05	0.000207961	1.00916
		ILMN_1368181	Naprt1	315085	nicotinate phosphoribosyltransferase domain containing 1	0.762081	7.80152	4.6063	7.56e-05	0.000451044	0.151746
		ILMN_1372272	Abt1	306960	activator of basal transcription 1	0.762307	8.69687	4.62304	7.22e-05	0.000433606	0.197753
		ILMN_1360969	Zfp472	314587	zinc finger protein 472	0.763691	7.07914	8.79541	1.11e-09	1.98e-08	11.384
		ILMN_1354482	Timm10b	84384	translocase of inner mitochondrial membrane 10 homolog B	0.764578	7.90768	4.67257	6.29e-05	0.000382772	0.334056
		ILMN_1370938	Cd84	501872	CD84 molecule	0.764992	6.82048	12.256	5.38e-13	1.91e-11	19.1773
		ILMN_1375075	Atad3a	298682	ATPase family, AAA domain containing 3A	0.765172	9.13615	6.70459	2.35e-07	2.49e-06	5.94702
		ILMN_1354050	Lrrc40	310946	leucine rich repeat containing 40	0.765202	8.9776	5.09364	1.95e-05	0.00013402	1.49914
		ILMN_1650575	Guf1	305317	GUF1 GTPase homolog (S. cerevisiae)	0.765266	8.55618	5.70831	3.55e-06	2.88e-05	3.20745
		ILMN_1650947	Pip5k1b	309419	phosphatidylinositol-4-phosphate 5-kinase, type I, beta	0.765618	6.7691	11.4047	3.07e-12	9.49e-11	17.3979
		ILMN_1366571	RGD1565584	293112	similar to tyrosine kinase-associated leucine zipper protein LAZipII	0.767831	7.44097	5.99226	1.62e-06	1.43e-05	3.99417
		ILMN_1358618	Rsbn1l	311987	round spermatid basic protein 1-like	0.769042	7.75428	7.02127	1.01e-07	1.16e-06	6.80187
		ILMN_1354723	Cmah	361245	cytidine monophospho-N-acetylneuraminic acid hydroxylase	0.769523	6.78348	19.0739	5.84e-18	5.14e-16	30.8497
		ILMN_1355916	Cse1l	362273	CSE1 chromosome segregation 1-like (yeast)	0.770803	9.91313	4.73696	5.26e-05	0.000326294	0.511509
		ILMN_1364407	Scaf8	245926	SR-related CTD-associated factor 8	0.77113	9.54959	7.33848	4.38e-08	5.45e-07	7.64807
		ILMN_1370214	Abcb4	24891	ATP-binding cassette, subfamily B (MDR/TAP), member 4	0.77231	6.81531	10.2495	3.74e-11	9.04e-10	14.8427
		ILMN_1361029	Dis3l	363077	DIS3 mitotic control homolog (S. cerevisiae)-like	0.773071	7.7565	7.15742	7.04e-08	8.41e-07	7.16637
		ILMN_1362897	Acadm	24158	acyl-CoA dehydrogenase, C-4 to C-12 straight chain	0.774204	9.32612	4.93203	3.06e-05	0.000199983	1.05087
		ILMN_1351207	Uba52	64156	ubiquitin A-52 residue ribosomal protein fusion product 1	0.774612	12.9003	4.89118	3.43e-05	0.000221604	0.93773
		ILMN_1358182	2008-03-01	312656	membrane-associated ring finger (C3HC4) 8, E3 ubiquitin protein ligase	0.776406	6.96824	10.4452	2.42e-11	6.1e-10	15.2874
		ILMN_1360737	RGD1563602	502819	similar to IG KAPPA CHAIN V-V REGION K2 PRECURSOR	0.777146	6.80149	5.22469	1.36e-05	9.71e-05	1.86325
		ILMN_1371021	Oser1	296346	oxidative stress responsive serine-rich 1	0.777247	7.84267	4.62272	7.22e-05	0.000433829	0.196885
		ILMN_1364344	SAPS3	309144	SAPS domain family, member 3	0.777844	8.39593	5.38596	8.67e-06	6.48e-05	2.31163
		ILMN_1366128	RGD1562311	365169	similar to PIRA5	0.778463	6.83133	13.1812	8.89e-14	3.76e-12	21.0173
		ILMN_1356404	Cep95	287766	centrosomal protein 95kDa	0.779317	7.17358	11.6742	1.75e-12	5.77e-11	17.9705
		ILMN_1374013	LOC100360822	100360822	hypothetical protein LOC100360822	0.780771	7.83853	6.21977	8.71e-07	8.12e-06	4.62168
		ILMN_1361724	Vps16	296159	vacuolar protein sorting 16 homolog (S. cerevisiae)	0.784329	8.57329	5.32365	1.03e-05	7.59e-05	2.13837
		ILMN_1365220	LOC498265	498265	similar to hypothetical protein FLJ10706	0.784639	7.11521	10.9254	8.49e-12	2.37e-10	16.3579
		ILMN_1361521	Ampd2	362015	adenosine monophosphate deaminase 2	0.784758	7.60799	4.80989	4.3e-05	0.000271511	0.712872
		ILMN_1376355	Slc39a8	295455	solute carrier family 39 (zinc transporter), member 8	0.785639	7.18923	7.92402	9.68e-09	1.39e-07	9.18066
		ILMN_1360596	Ssb	81783	Sjogren syndrome antigen B	0.786189	7.74563	5.55283	5.46e-06	4.24e-05	2.77558
		ILMN_1361069	Dennd3	315055	DENN/MADD domain containing 3	0.786297	7.11304	6.59181	3.18e-07	3.29e-06	5.64039
		ILMN_1358935	Herc6	362376	HECT and RLD domain containing E3 ubiquitin protein ligase family member 6	0.786963	6.95456	6.07849	1.28e-06	1.15e-05	4.23234
		ILMN_1363662	Plk4	310344	polo-like kinase 4	0.787226	6.85057	11.4816	2.61e-12	8.23e-11	17.5622
		ILMN_1351052	Ppm1g	259229	protein phosphatase, Mg2+/Mn2+ dependent, 1G	0.788769	7.38234	4.95153	2.9e-05	0.000190605	1.1049
		ILMN_1360844	Mrs2	79032	MRS2 magnesium homeostasis factor homolog (S. cerevisiae)	0.789164	7.78683	8.2804	3.95e-09	6.14e-08	10.0933
		ILMN_2039356	Cdc16	290875	cell division cycle 16	0.789388	8.25413	7.60694	2.18e-08	2.9e-07	8.35568
		ILMN_1363025	RGD1561817	294917	similar to Traf2 and NCK interacting kinase, splice variant 4	0.789532	6.89025	13.1566	9.31e-14	3.9e-12	20.9695
		ILMN_1348859	Gle1	362098	GLE1 RNA export mediator	0.793999	7.10888	7.31997	4.6e-08	5.7e-07	7.599
		ILMN_1353343	Pkmyt1	287101	protein kinase, membrane associated tyrosine/threonine 1	0.794876	6.91881	12.0115	8.79e-13	3.03e-11	18.6749
		ILMN_1365225	Ap1m1	306332	adaptor-related protein complex 1, mu 1 subunit	0.795815	9.84245	7.04042	9.59e-08	1.11e-06	6.85325
		ILMN_1350636	RGD1564971	500067	RGD1564971	0.796383	9.68369	7.87411	1.1e-08	1.56e-07	9.0516
		ILMN_1367641	Git2	304546	G protein-coupled receptor kinase interacting ArfGAP 2	0.796692	8.40529	6.03541	1.44e-06	1.28e-05	4.11341
		ILMN_1357610	Ubr7	314399	ubiquitin protein ligase E3 component n-recognin 7 (putative)	0.79688	7.73479	8.62399	1.69e-09	2.86e-08	10.9582
		ILMN_1362203	Fam160a2	293343	family with sequence similarity 160, member A2	0.798582	8.05197	8.60562	1.77e-09	2.98e-08	10.9123
		ILMN_1361016	Agt	24179	angiotensinogen (serpin peptidase inhibitor, clade A, member 8)	0.799268	7.13417	6.13285	1.1e-06	1e-05	4.38229
		ILMN_1370749	Mylk2	117558	myosin light chain kinase 2	0.799575	6.95348	5.33008	1.01e-05	7.47e-05	2.15625
		ILMN_1370601	Cwc15	300361	CWC15 spliceosome-associated protein homolog (S. cerevisiae)	0.799797	9.39551	5.02315	2.38e-05	0.000159206	1.30349
		ILMN_1371310	RGD1305089	299050	similar to 1110008L16Rik protein	0.800677	7.88559	6.14547	1.07e-06	9.72e-06	4.41707
		ILMN_1354421	Phf12	303274	PHD finger protein 12	0.800698	6.87091	13.7888	2.86e-14	1.33e-12	22.1757
		ILMN_1354357	Jmjd1c	171120	jumonji domain containing 1C	0.801116	7.85956	5.92256	1.97e-06	1.69e-05	3.80137
		ILMN_1372915	Dbf4	312046	DBF4 homolog (S. cerevisiae)	0.801435	7.02641	8.10542	6.12e-09	9.12e-08	9.64719
		ILMN_1376742	Prpf4b	291078	PRP4 pre-mRNA processing factor 4 homolog B (yeast)	0.801518	7.6497	7.82466	1.25e-08	1.74e-07	8.92342
		ILMN_1361322	Prkch	81749	protein kinase C, eta	0.802172	7.13051	6.58027	3.28e-07	3.38e-06	5.60894
		ILMN_1365741	LOC502907	502907	similar to immunoreceptor Ly49si1	0.8033	6.90355	8.98488	7.03e-10	1.31e-08	11.8503
		ILMN_1367817	Phf5a	192246	PHD finger protein 5A	0.80424	9.78605	4.62043	7.27e-05	0.000435905	0.190589
		ILMN_1373115	Mrps36	294696	mitochondrial ribosomal protein S36	0.804762	9.87663	5.29756	1.11e-05	8.12e-05	2.06581
		ILMN_1367500	Sass6	310807	spindle assembly 6 homolog (C. elegans)	0.804946	6.96979	10.4059	2.64e-11	6.59e-10	15.1985
		ILMN_1353956	Tapbp	25217	TAP binding protein (tapasin)	0.807691	7.94138	4.80579	4.35e-05	0.000274167	0.70154
		ILMN_1349625	LOC100364984	100364984	rCG35079-like	0.808112	6.78815	16.0814	5.45e-16	3.37e-14	26.223
		ILMN_1366857	Tbc1d10c	361697	TBC1 domain family, member 10C	0.809096	6.84759	15.4151	1.64e-15	9.25e-14	25.0963
		ILMN_1370544	Tubb5	29214	tubulin, beta 5 class I	0.809268	9.22903	4.94404	2.96e-05	0.000193885	1.08412
		ILMN_1358532	Atp13a1	290673	ATPase type 13A1	0.810627	9.51445	5.16387	1.61e-05	0.00011272	1.6942
		ILMN_1366120	Ewsr1	289752	EWS RNA-binding protein 1	0.81078	9.63657	5.31315	1.06e-05	7.8e-05	2.10919
		ILMN_1358838	Fut2	58924	fucosyltransferase 2 (secretor status included)	0.811302	6.77083	15.931	6.97e-16	4.18e-14	25.9721
		ILMN_1360514	RGD1565497	502542	RGD1565497	0.811607	6.80325	7.07371	8.78e-08	1.03e-06	6.94249
		ILMN_1367121	Secisbp2	79049	SECIS binding protein 2	0.812516	7.79479	7.95473	8.95e-09	1.29e-07	9.25993
		ILMN_1374047	Yeats4	299810	YEATS domain containing 4	0.813415	9.91313	5.26624	1.21e-05	8.78e-05	1.97875
		ILMN_1367449	Nlk	497961	nemo like kinase	0.815142	7.03635	9.48733	2.14e-10	4.46e-09	13.0641
		ILMN_1355497	rnasen	310159	ribonuclease type III, nuclear	0.815514	8.13609	5.138	1.73e-05	0.000120022	1.62234
		ILMN_1350963	Fut7	296564	fucosyltransferase 7 (alpha (1,3) fucosyltransferase)	0.817478	6.81627	10.5706	1.84e-11	4.81e-10	15.5698
		ILMN_1352298	Mcm10	307126	minichromosome maintenance complex component 10	0.817717	6.84726	17.1499	1e-16	6.93e-15	27.9527
		ILMN_1349752	Cwc27	361887	CWC27 spliceosome-associated protein homolog (S. cerevisiae)	0.818174	8.83275	6.41841	5.08e-07	5.02e-06	5.16686
		ILMN_1351563	Efcab4a	309112	EF-hand calcium binding domain 4A	0.818312	7.19248	8.13476	5.68e-09	8.55e-08	9.72227
		ILMN_1367300	Mycbp2	290447	MYC binding protein 2, E3 ubiquitin protein ligase	0.818484	10.0173	4.77485	4.74e-05	0.000297185	0.616098
		ILMN_1355612	Usp45	313098	ubiquitin specific peptidase 45	0.818669	7.82799	4.95839	2.84e-05	0.000187326	1.12392
		ILMN_1363330	mrpl11	293666	mitochondrial ribosomal protein L11	0.820897	8.15927	5.70601	3.57e-06	2.9e-05	3.20109
		ILMN_1355469	Zc3h15	362154	zinc finger CCCH-type containing 15	0.821412	7.89371	4.65771	6.56e-05	0.000397478	0.29315
		ILMN_1371172	LOC500734	500734	PREDICTED: Rattus norvegicus similar to immunoglobulin heavy chain variable region (LOC500734), mRNA.	0.822581	6.78339	7.78285	1.39e-08	1.92e-07	8.81484
		ILMN_1353053	Snrpd2l	292688	small nuclear ribonucleoprotein D2-like	0.822982	8.46713	5.01215	2.45e-05	0.000163576	1.27298
		ILMN_1353884	Sfmbt1	58967	Scm-like with four mbt domains 1	0.823376	7.48181	8.25237	4.23e-09	6.55e-08	10.0221
		ILMN_1368179	Setd8-ps1	689820	SET domain containing (lysine methyltransferase) 8, pseudogene 1; similar to SET domain-containing protein; SET domain containing (lysine methyltransferase) 8	0.823388	9.07355	5.55581	5.41e-06	4.22e-05	2.78386
		ILMN_1363128	RGD1311624	309001	similar to KIAA0339 protein	0.823432	7.47047	7.9654	8.72e-09	1.26e-07	9.28745
		ILMN_1366587	Cd3d	25710	CD3 molecule, delta	0.824589	6.76244	17.4176	6.64e-17	4.82e-15	28.3719
		ILMN_2039387	Mcm4	29728	minichromosome maintenance complex component 4	0.824757	7.1312	8.24784	4.28e-09	6.62e-08	10.0106
		ILMN_1366259	Plekhj1	314634	pleckstrin homology domain containing, family J member 1	0.825004	7.10183	10.0594	5.74e-11	1.32e-09	14.4061
		ILMN_1371388	Paip2	361309	poly(A) binding protein interacting protein 2	0.825032	8.44239	5.71056	3.53e-06	2.87e-05	3.21372
		ILMN_1368675	Ubn1	302935	ubinuclein 1	0.827314	9.64052	4.7536	5.02e-05	0.00031309	0.557426
		ILMN_1352860	Psip1	313323	PC4 and SFRS1 interacting protein 1	0.829678	6.98741	7.82733	1.24e-08	1.73e-07	8.93036
		ILMN_1349509	Clasp2	114514	cytoplasmic linker associated protein 2	0.829805	8.48316	7.13442	7.48e-08	8.86e-07	7.10493
		ILMN_1373292	Ywhah	25576	tyrosine 3-monooxygenase/tryptophan 5-monooxygenase activation protein, eta polypeptide	0.829819	9.08095	4.98452	2.64e-05	0.000175351	1.19634
		ILMN_1373545	Map3k4	308106	mitogen activated protein kinase kinase kinase 4	0.830127	8.30393	6.63655	2.82e-07	2.94e-06	5.76216
		ILMN_1363236	Ufc1	445268	ubiquitin-fold modifier conjugating enzyme 1	0.830143	11.0305	6.72192	2.24e-07	2.4e-06	5.99404
		ILMN_1362533	Cdkn1b	83571	cyclin-dependent kinase inhibitor 1B	0.830916	7.25925	6.53216	3.73e-07	3.81e-06	5.47775
		ILMN_1366965	Ptrh2	287593	peptidyl-tRNA hydrolase 2	0.832549	7.19032	6.40158	5.31e-07	5.23e-06	5.12078
		ILMN_1362745	Snx5	296199	sorting nexin 5	0.832624	7.75801	5.95349	1.81e-06	1.57e-05	3.88696
		ILMN_1355016	Slc24a6	498185	solute carrier family 24 (sodium/lithium/calcium exchanger), member 6	0.834136	8.27529	6.66972	2.58e-07	2.71e-06	5.85233
		ILMN_1364727	Micall2	288515	MICAL-like 2	0.834462	7.55348	6.36609	5.85e-07	5.7e-06	5.02355
		ILMN_1372024	Htatsf1	317612	HIV-1 Tat specific factor 1	0.836736	7.86047	5.85276	2.38e-06	2.01e-05	3.60807
		ILMN_1356190	AHCTF1	360886	AT hook containing transcription factor 1	0.837054	8.11068	5.46862	6.89e-06	5.25e-05	2.54149
		ILMN_1368977	Jakmip1	305434	janus kinase and microtubule interacting protein 1	0.838983	6.86449	13.4441	5.42e-14	2.39e-12	21.5232
		ILMN_1349041	Slc15a3	246239	solute carrier family 15 (oligopeptide transporter), member 3	0.839219	6.85593	15.8418	8.07e-16	4.77e-14	25.8223
		ILMN_1352360	F13a1	60327	coagulation factor XIII, A1 polypeptide	0.839259	7.08085	8.66705	1.52e-09	2.61e-08	11.0655
		ILMN_1350943	CD163	312701	CD163 molecule	0.83997	6.78754	8.52116	2.17e-09	3.59e-08	10.7009
		ILMN_1376334	Arhgef1	60323	Rho guanine nucleotide exchange factor (GEF) 1	0.840499	7.5256	12.7298	2.11e-13	8.24e-12	20.1313
		ILMN_1368850	Tmcc2	305095	transmembrane and coiled-coil domain family 2	0.840911	6.7737	10.0036	6.51e-11	1.49e-09	14.2771
		ILMN_1357199	Nup155	117021	nucleoporin 155	0.842366	7.93815	7.66759	1.86e-08	2.51e-07	8.51439
		ILMN_1371702	Hmgcl	79238	3-hydroxymethyl-3-methylglutaryl-CoA lyase	0.842583	8.36147	6.24105	8.22e-07	7.72e-06	4.68021
		ILMN_1348842	Snrnp35	360803	small nuclear ribonucleoprotein 35 (U11/U12)	0.842878	8.88884	8.6875	1.44e-09	2.5e-08	11.1164
		ILMN_1364500	LOC681479	681479	similar to heat shock protein 1, alpha	0.842971	7.86984	5.32757	1.02e-05	7.52e-05	2.14927
		ILMN_1358167	RGD1311863	293871	similar to RIKEN cDNA 2410127L17	0.844349	8.47701	4.56974	8.36e-05	0.000491866	0.0513665
		ILMN_1362413	Rasal3	314596	RAS protein activator like 3	0.845947	7.18496	6.57965	3.28e-07	3.39e-06	5.60727
		ILMN_1376579	Bst1	81506	bone marrow stromal cell antigen 1	0.846089	8.19931	5.04662	2.23e-05	0.000150308	1.36862
		ILMN_1361440	Egfl6	317470	EGF-like-domain, multiple 6	0.846369	7.42185	6.11053	1.17e-06	1.06e-05	4.32075
		ILMN_1364811	Baz2b	317627	bromodomain adjacent to zinc finger domain, 2B	0.84651	8.03536	7.97159	8.58e-09	1.24e-07	9.3034
		ILMN_2040673	Hist2h2be	295274	histone cluster 2, H2be	0.849122	6.99152	14.4304	9e-15	4.56e-13	23.3582
		ILMN_1353867	Mrps12	292758	mitochondrial ribosomal protein S12	0.85029	10.371	7.13632	7.44e-08	8.83e-07	7.11001
		ILMN_1357564	YTHDF3	361920	YTH domain family, member 3	0.850522	7.79247	4.72823	5.39e-05	0.000333537	0.487432
		ILMN_1351339	Nup107	116555	nucleoporin 107	0.850592	7.95314	6.92583	1.3e-07	1.46e-06	6.54525
		ILMN_1360916	Pms2	288479	postmeiotic segregation increased 2 (S. cerevisiae)	0.852219	8.36065	7.28307	5.06e-08	6.23e-07	7.50103
		ILMN_1363676	Chmp2a	365191	charged multivesicular body protein 2A	0.852544	10.6268	5.19952	1.45e-05	0.000103262	1.79327
		ILMN_1376763	Cd97	361383	CD97 molecule	0.853341	7.32774	10.5303	2.01e-11	5.17e-10	15.4792
		ILMN_1350121	LOC497729	282546	AT rich interactive domain 1B (Swi1 like); hypothetical gene supported by NM_172157	0.856894	9.93687	4.82055	4.17e-05	0.000264552	0.742336
		ILMN_1360593	Mdm1	314859	Mdm1 nuclear protein homolog (mouse)	0.857443	7.69823	9.67467	1.38e-10	3e-09	13.5083
		ILMN_1376451	Mapkapk2	289014	mitogen-activated protein kinase-activated protein kinase 2	0.857967	8.27816	4.8536	3.81e-05	0.000243114	0.833748
		ILMN_1353220	Stoml2	298203	stomatin (Epb7.2)-like 2	0.858993	8.11264	5.62524	4.47e-06	3.54e-05	2.97679
		ILMN_1357129	LNP	362151	limb and neural patterns	0.860623	7.28318	5.28851	1.14e-05	8.31e-05	2.04066
		ILMN_1352828	MGC94282	297627	similar to 5930416I19Rik protein	0.861047	8.17591	7.55161	2.52e-08	3.31e-07	8.2105
		ILMN_1358647	Eif4e	117045	eukaryotic translation initiation factor 4E	0.861679	8.40442	8.40025	2.93e-09	4.7e-08	10.3967
		ILMN_1364987	LOC690020	690020	similar to killer cell lectin-like receptor, subfamily A, member 17	0.861865	6.78266	7.8896	1.06e-08	1.51e-07	9.09169
		ILMN_1368469	Ddx20	84473	DEAD (Asp-Glu-Ala-Asp) box polypeptide 20	0.866917	8.03984	6.00169	1.58e-06	1.39e-05	4.02023
		ILMN_1361282	Luc7l2	312251	LUC7-like 2 (S. cerevisiae)	0.867126	7.43346	5.61991	4.53e-06	3.58e-05	2.96197
		ILMN_1372182	P2rx1	25505	purinergic receptor P2X, ligand-gated ion channel, 1	0.871359	6.90831	9.60978	1.61e-10	3.44e-09	13.3549
		ILMN_1358097	Ppp2ca	24672	protein phosphatase 2, catalytic subunit, alpha isozyme	0.871571	11.27	7.40296	3.7e-08	4.67e-07	7.81877
		ILMN_1358919	Slc43a1	311168	solute carrier family 43 (amino acid system L transporter), member 1	0.87372	6.91427	13.4729	5.13e-14	2.29e-12	21.5782
		ILMN_1360446	Chad	29195	chondroadherin	0.874528	7.26743	5.07852	2.04e-05	0.000139125	1.45716
		ILMN_1369371	PCTP	29510	phosphatidylcholine transfer protein	0.874637	7.40491	6.37682	5.68e-07	5.55e-06	5.05296
		ILMN_1352992	Smc1a	63996	structural maintenance of chromosomes 1A	0.875627	9.27863	5.93163	1.92e-06	1.65e-05	3.82648
		ILMN_1359853	Tnfsf14	301133	tumor necrosis factor (ligand) superfamily, member 14	0.876379	6.83164	14.3289	1.08e-14	5.39e-13	23.1737
		ILMN_1356467	Mki67	291234	antigen identified by monoclonal antibody Ki-67	0.877089	6.93672	6.69181	2.43e-07	2.57e-06	5.91234
		ILMN_1358234	Tmem243	499990	transmembrane protein 243, mitochondrial	0.877497	7.08236	8.53325	2.11e-09	3.5e-08	10.7313
		ILMN_1370131	Btaf1	368042	BTAF1 RNA polymerase II, B-TFIID transcription factor-associated, (Mot1 homolog, S. cerevisiae)	0.882039	8.21851	6.01351	1.53e-06	1.35e-05	4.0529
		ILMN_1375038	Efnb1	25186	ephrin B1	0.882927	7.35656	5.92868	1.93e-06	1.67e-05	3.81832
		ILMN_1371972	Nmral1	287063	NmrA-like family domain containing 1	0.883672	7.82178	6.5653	3.41e-07	3.51e-06	5.56816
		ILMN_1356706	Trit1	362586	tRNA isopentenyltransferase 1	0.884618	7.10154	9.56909	1.77e-10	3.74e-09	13.2585
		ILMN_1359213	Pklr	24651	pyruvate kinase, liver and RBC	0.885103	6.84702	17.3172	7.74e-17	5.51e-15	28.2153
		ILMN_1360129	EIF3J	691947	eukaryotic translation initiation factor 3, subunit J	0.885468	8.76567	6.00846	1.55e-06	1.37e-05	4.03895
		ILMN_1376603	Atp6v0d2	297932	ATPase, H+ transporting, lysosomal V0 subunit D2	0.886052	6.86897	12.1788	6.28e-13	2.2e-11	19.0194
		ILMN_1363985	Ddx39b	114612	DEAD (Asp-Glu-Ala-Asp) box polypeptide 39B	0.886071	7.41166	11.6464	1.85e-12	6.05e-11	17.9119
		ILMN_1369416	Dok2	290361	docking protein 2	0.8862	6.8536	13.0731	1.09e-13	4.52e-12	20.807
		ILMN_1366909	LOC690955	683463	similar to paired-Ig-like receptor B	0.887378	6.84789	12.5121	3.24e-13	1.2e-11	19.6961
		ILMN_1353074	Snx25	306471	sorting nexin 25	0.888525	8.47462	6.56372	3.43e-07	3.52e-06	5.56383
		ILMN_1372211	CELA1	24331	chymotrypsin-like elastase family, member 1	0.888789	6.89147	14.1768	1.41e-14	6.95e-13	22.8956
		ILMN_1356188	Akr1c19	307096	aldo-keto reductase family 1, member C19	0.889113	7.32581	7.11713	7.83e-08	9.25e-07	7.0587
		ILMN_1650704	Birc2	60371	baculoviral IAP repeat-containing 2	0.889815	7.99717	8.47383	2.44e-09	3.99e-08	10.5821
		ILMN_1358804	Exo1	305000	exonuclease 1	0.890424	6.91463	8.97091	7.27e-10	1.35e-08	11.816
		ILMN_1356160	LOC683844	683844	similar to RING finger protein 11 (NEDD4 WW domain-binding protein 2) (Sid 1669)	0.890456	10.6289	4.96876	2.76e-05	0.000182383	1.15265
		ILMN_1363056	Camta2	287462	calmodulin binding transcription activator 2	0.89163	9.28627	6.50702	3.99e-07	4.04e-06	5.40914
		ILMN_1374710	Oplah	116684	5-oxoprolinase (ATP-hydrolysing)	0.892067	7.86363	6.76819	1.98e-07	2.15e-06	6.11945
		ILMN_1650107	LOC499564	499564	PREDICTED: Rattus norvegicus similar to LRRGT00057 (LOC499564), mRNA.	0.893709	7.60016	9.46139	2.27e-10	4.71e-09	13.0022
		ILMN_1354535	Zfp386	25165	zinc finger protein 386 (Kruppel-like)	0.893862	7.95398	4.90824	3.27e-05	0.000212346	0.984978
		ILMN_1356320	Foxm1	58921	forkhead box M1	0.895028	6.95189	15.3955	1.7e-15	9.53e-14	25.0626
		ILMN_1358403	Adcy4	54223	adenylate cyclase 4	0.896001	6.90306	8.06229	6.82e-09	1e-07	9.53663
		ILMN_1372652	Rbbp6	308968	retinoblastoma binding protein 6	0.897153	7.59663	6.29607	7.08e-07	6.75e-06	4.83142
		ILMN_1374876	RGD1563620	310511	similar to retinoblastoma binding protein 4	0.897201	7.45637	6.90902	1.36e-07	1.52e-06	6.49994
		ILMN_1369676	RGD1306227	310377	similar to 4833420G17Rik protein	0.898097	7.03929	16.2661	4.04e-16	2.55e-14	26.5287
		ILMN_1359147	Cdca3	297594	cell division cycle associated 3	0.898662	6.81801	9.56755	1.77e-10	3.75e-09	13.2549
		ILMN_1359426	RGD1305592	293500	similar to RIKEN cDNA 2900092E17	0.902937	7.42073	7.11183	7.94e-08	9.36e-07	7.04453
		ILMN_1371026	Rgl2	294283	ral guanine nucleotide dissociation stimulator-like 2	0.90309	8.32531	10.0597	5.74e-11	1.32e-09	14.4068
		ILMN_1354716	Nupr1l	360799	nuclear protein, transcriptional regulator, 1-like	0.903216	7.37538	8.17247	5.17e-09	7.86e-08	9.8186
		ILMN_1372643	Cactin	500790	cactin, spliceosome C complex subunit	0.903887	8.37382	7.65749	1.91e-08	2.57e-07	8.488
		ILMN_1362732	Galnt18	293181	UDP-N-acetyl-alpha-D-galactosamine:polypeptide N-acetylgalactosaminyltransferase 18	0.904007	7.34874	6.02949	1.47e-06	1.3e-05	4.09704
		ILMN_1362980	Bms1	362426	BMS1 homolog, ribosome assembly protein (yeast)	0.904083	7.87818	7.92573	9.64e-09	1.38e-07	9.18508
		ILMN_1369914	Rasd1	64455	RAS, dexamethasone-induced 1	0.905241	7.56071	8.67947	1.47e-09	2.54e-08	11.0964
		ILMN_1370347	Polr2d	364834	polymerase (RNA) II (DNA directed) polypeptide D	0.906366	9.37153	5.09311	1.96e-05	0.000134169	1.49767
		ILMN_1372431	Lpar4	302378	lysophosphatidic acid receptor 4	0.906396	7.35636	7.30901	4.73e-08	5.85e-07	7.56992
		ILMN_1351065	Mlh1	81685	mutL homolog 1, colon cancer, nonpolyposis type 2 (E. coli)	0.907402	7.60496	8.64901	1.59e-09	2.71e-08	11.0206
		ILMN_1360629	snrpa1	292997	small nuclear ribonucleoprotein polypeptide A'	0.907497	8.87347	7.40669	3.66e-08	4.63e-07	7.82862
		ILMN_1359384	Topbp1	315969	topoisomerase (DNA) II binding protein 1	0.909511	7.03586	11.524	2.39e-12	7.65e-11	17.6525
		ILMN_1369589	RGD1310587	360894	similar to hypothetical protein FLJ14146	0.909922	7.05175	5.86722	2.29e-06	1.94e-05	3.64814
		ILMN_1371379	Psmd5	296651	proteasome (prosome, macropain) 26S subunit, non-ATPase, 5	0.912528	7.57133	7.29852	4.86e-08	6e-07	7.54207
		ILMN_1365655	GLOD5	302554	glyoxalase domain containing 5	0.913031	6.75533	15.1519	2.57e-15	1.4e-13	24.6404
		ILMN_1372621	Cmtm8	301045	CKLF-like MARVEL transmembrane domain containing 8	0.913491	7.49794	6.03761	1.43e-06	1.28e-05	4.11947
		ILMN_1373016	Fgfr1op2	362463	FGFR1 oncogene partner 2	0.913857	8.01421	9.05321	5.97e-10	1.13e-08	12.0173
		ILMN_1364937	Zrsr2	302670	zinc finger (CCCH type), RNA binding motif and serine/arginine rich 2	0.915856	7.5644	9.41498	2.53e-10	5.17e-09	12.8913
		ILMN_1376359	Dr1	289881	down-regulator of transcription 1	0.915911	8.95304	5.90036	2.09e-06	1.79e-05	3.73992
		ILMN_1360516	Trim59	365813	tripartite motif-containing 59	0.917163	6.99312	8.28502	3.9e-09	6.09e-08	10.1051
		ILMN_1359476	NBEAL2	316014	neurobeachin-like 2	0.917513	6.81276	8.90792	8.46e-10	1.55e-08	11.6614
		ILMN_1357283	Metap2	64370	methionyl aminopeptidase 2	0.917844	7.67012	8.5758	1.9e-09	3.19e-08	10.8378
		ILMN_1354550	Larp1b	310348	La ribonucleoprotein domain family, member 1B	0.918885	7.44762	9.84299	9.39e-11	2.11e-09	13.9035
		ILMN_1349175	Il6r	24499	interleukin 6 receptor	0.922254	6.88189	14.1215	1.56e-14	7.62e-13	22.7939
		ILMN_1372971	Dclre1a	292127	DNA cross-link repair 1A	0.923257	7.59805	8.85182	9.69e-10	1.75e-08	11.5233
		ILMN_1365809	Ptprc	24699	protein tyrosine phosphatase, receptor type, C	0.923851	6.80933	10.6583	1.52e-11	4.03e-10	15.766
		ILMN_1357292	Prkaa1	65248	protein kinase, AMP-activated, alpha 1 catalytic subunit	0.924398	7.17479	13.8402	2.6e-14	1.23e-12	22.2718
		ILMN_1359049	Ilkap	64538	integrin-linked kinase-associated serine/threonine phosphatase	0.925879	8.23389	6.93422	1.27e-07	1.43e-06	6.56784
		ILMN_1361290	RGD1359310	300240	similar to RIKEN cDNA 9430023L20	0.926008	9.65974	7.50382	2.85e-08	3.68e-07	8.08484
		ILMN_1366756	Cpsf6	299811	cleavage and polyadenylation specific factor 6, 68kDa	0.926201	8.6675	5.47216	6.82e-06	5.21e-05	2.55132
		ILMN_1357611	Cutc	361760	cutC copper transporter	0.926688	8.07645	9.62332	1.56e-10	3.35e-09	13.387
		ILMN_1354348	RGD1562625	502291	similar to killer activatory receptor-like protein p91D	0.928242	6.81079	12.4338	3.78e-13	1.39e-11	19.5383
		ILMN_1358902	Eps15	313474	epidermal growth factor receptor pathway substrate 15	0.929516	7.50372	11.4815	2.61e-12	8.23e-11	17.5619
		ILMN_1355423	prpf39	314171	PRP39 pre-mRNA processing factor 39 homolog (S. cerevisiae)	0.931054	7.40946	5.32894	1.02e-05	7.49e-05	2.15309
		ILMN_1368941	RGD1561145	498580	similar to novel protein	0.931678	6.86247	13.4584	5.28e-14	2.34e-12	21.5504
		ILMN_1350138	Plscr1	117540	phospholipid scramblase 1	0.934704	7.24594	8.50433	2.26e-09	3.72e-08	10.6587
		ILMN_1376551	Zfp143	361627	zinc finger protein 143	0.935009	8.29395	7.52672	2.68e-08	3.49e-07	8.14508
		ILMN_1355554	Ccdc101	293488	coiled-coil domain containing 101	0.935681	7.73288	4.8142	4.25e-05	0.000268813	0.724785
		ILMN_1353828	Ppwd1	294711	peptidylprolyl isomerase domain and WD repeat containing 1	0.937115	7.81282	6.74172	2.12e-07	2.29e-06	6.04773
		ILMN_1363751	Cdc25b	171103	cell division cycle 25B	0.937221	6.84427	9.23674	3.86e-10	7.58e-09	12.4628
		ILMN_1352469	Irf7	293624	interferon regulatory factor 7	0.938339	7.30147	6.76598	1.99e-07	2.16e-06	6.11348
		ILMN_1362803	Dennd2d	310772	DENN/MADD domain containing 2D	0.939012	6.82326	20.8561	5.19e-19	5.73e-17	33.3138
		ILMN_1362345	Smc4	295107	structural maintenance of chromosomes 4	0.939698	7.47964	7.74722	1.52e-08	2.09e-07	8.72212
		ILMN_1354836	Cd79b	171055	Cd79b molecule, immunoglobulin-associated beta	0.940518	6.85205	11.8193	1.3e-12	4.39e-11	18.2751
		ILMN_1373122	Arpc5	360854	actin related protein 2/3 complex, subunit 5	0.943337	11.6949	7.99581	8.07e-09	1.18e-07	9.36577
		ILMN_1356008	Bora	306102	bora, aurora kinase A activator	0.943649	6.8637	12.6634	2.41e-13	9.19e-12	19.9992
		ILMN_1366522	Elmo3	291962	engulfment and cell motility 3	0.944255	7.19807	6.42791	4.95e-07	4.91e-06	5.19288
		ILMN_1369431	LOC365370	26962	ribosomal protein L8; similar to 60S ribosomal protein L8	0.944283	11.9123	5.39575	8.44e-06	6.33e-05	2.33886
		ILMN_1373537	Kntc1	304477	kinetochore associated 1	0.944818	7.028	8.57557	1.9e-09	3.19e-08	10.8372
		ILMN_1358344	Minpp1	29688	multiple inositol-polyphosphate phosphatase 1	0.945391	10.2528	5.54939	5.51e-06	4.28e-05	2.76603
		ILMN_1369744	LOC500669	500669	PREDICTED: Rattus norvegicus similar to 60S ribosomal protein L7a (LOC500669), mRNA.	0.946992	12.8455	4.75574	4.99e-05	0.000311613	0.563343
		ILMN_1363966	Carhsp1	260416	calcium regulated heat stable protein 1	0.946996	7.60857	9.5243	1.96e-10	4.12e-09	13.1521
		ILMN_1365475	Lcp2	155918	lymphocyte cytosolic protein 2	0.947431	6.92503	14.1163	1.58e-14	7.67e-13	22.7843
		ILMN_1374434	Ddx52	85432	DEAD (Asp-Glu-Ala-Asp) box polypeptide 52	0.947998	7.28225	5.26309	1.22e-05	8.84e-05	1.96999
		ILMN_1376774	Uros	309070	uroporphyrinogen III synthase	0.948982	7.02633	17.729	4.14e-17	3.1e-15	28.8527
		ILMN_1372648	Fam189a2	309415	family with sequence similarity 189, member A2	0.949197	6.88995	14.9128	3.87e-15	2.02e-13	24.2208
		ILMN_1373119	Dnase2b	59296	deoxyribonuclease II beta	0.951677	6.81527	15.0716	2.94e-15	1.58e-13	24.5001
		ILMN_1363701	Espl1	315330	extra spindle pole bodies homolog 1 (S. cerevisiae)	0.952803	6.86955	9.0006	6.77e-10	1.26e-08	11.8887
		ILMN_1367177	Ptpn18	301333	protein tyrosine phosphatase, non-receptor type 18	0.95303	6.83943	17.7399	4.07e-17	3.06e-15	28.8694
		ILMN_1351961	Casc5	311327	cancer susceptibility candidate 5	0.953453	6.90254	9.86391	8.95e-11	2.01e-09	13.9523
		ILMN_1356570	Rqcd1	301513	Rcd1 required for cell differentiation1 homolog (S. pombe)	0.955442	8.00506	7.27618	5.15e-08	6.33e-07	7.48271
		ILMN_1363458	Fmr1	24948	fragile X mental retardation 1	0.955584	7.48322	5.21173	1.41e-05	0.000100257	1.82723
		ILMN_1376245	Ell3	296102	elongation factor RNA polymerase II-like 3	0.956342	6.8342	18.7782	8.89e-18	7.65e-16	30.4214
		ILMN_1350057	Smap2	298500	small ArfGAP2	0.956577	9.88458	6.32478	6.55e-07	6.28e-06	4.91024
		ILMN_1353004	Cep70	367153	centrosomal protein 70	0.957808	6.91252	12.5955	2.75e-13	1.04e-11	19.8634
		ILMN_1360241	Wtap	499020	Wilms tumor 1 associated protein	0.959993	8.84787	8.09981	6.21e-09	9.22e-08	9.63281
		ILMN_1356807	RGD1561766	366023	basic transcription factor 3; similar to basic transcription factor 3	0.960385	8.43986	4.94991	2.91e-05	0.000191131	1.10041
		ILMN_1370567	LOC363410	363410	similar to Ras-related protein Rab-27B	0.960418	6.97674	16.0676	5.57e-16	3.43e-14	26.2001
		ILMN_1349059	Prdx3	64371	peroxiredoxin 3	0.960525	10.5149	5.65367	4.13e-06	3.3e-05	3.05576
		ILMN_1349345	Fbxo11	301674	F-box protein 11	0.961267	7.39309	5.01151	2.45e-05	0.000163809	1.27121
		ILMN_1351676	Esam	300519	endothelial cell adhesion molecule	0.961964	6.9395	7.44325	3.33e-08	4.26e-07	7.92519
		ILMN_1369596	BCL2L13	312682	BCL2-like 13 (apoptosis facilitator)	0.962849	8.12349	8.532	2.12e-09	3.51e-08	10.7281
		ILMN_1354878	Lsm7	362829	LSM7 homolog, U6 small nuclear RNA associated (S. cerevisiae)	0.963244	8.76191	8.10862	6.07e-09	9.06e-08	9.65537
		ILMN_1368262	Fahd1	302980	fumarylacetoacetate hydrolase domain containing 1	0.96511	9.63345	5.78428	2.88e-06	2.39e-05	3.41825
		ILMN_1367875	Chordc1	315447	cysteine and histidine-rich domain (CHORD)-containing 1	0.965411	8.62015	5.55746	5.39e-06	4.2e-05	2.78844
		ILMN_1354033	Exosc8	295050	exosome component 8	0.965488	8.54768	7.01	1.04e-07	1.19e-06	6.7716
		ILMN_1351053	Cenpf	257649	centromere protein F	0.965613	6.91207	11.3575	3.39e-12	1.03e-10	17.2967
		ILMN_1371588	Cdca2	305984	cell division cycle associated 2	0.965626	6.90575	13.6919	3.42e-14	1.57e-12	21.9935
		ILMN_1371671	Prpf4	298095	PRP4 pre-mRNA processing factor 4 homolog (yeast)	0.968027	9.04832	7.76824	1.44e-08	1.99e-07	8.77683
		ILMN_1374461	Mpp6	362359	membrane protein, palmitoylated 6 (MAGUK p55 subfamily member 6)	0.968894	7.88019	4.93777	3.01e-05	0.00019702	1.06677
		ILMN_1368492	RGD1562639	315756	similar to c-myc promoter binding protein	0.969017	7.21558	9.58739	1.69e-10	3.61e-09	13.3019
		ILMN_1351282	Hmgcr	25675	3-hydroxy-3-methylglutaryl-CoA reductase	0.970449	8.40159	5.44247	7.41e-06	5.63e-05	2.46877
		ILMN_1363639	Dmap1	298447	DNA methyltransferase 1-associated protein 1	0.970533	8.2381	4.62302	7.22e-05	0.000433606	0.197708
		ILMN_1360933	Atp5l	300677	ATP synthase, H+ transporting, mitochondrial Fo complex, subunit G	0.970633	11.8698	5.93344	1.91e-06	1.65e-05	3.83149
		ILMN_1356509	Anp32a	25379	acidic (leucine-rich) nuclear phosphoprotein 32 family, member A	0.9734	7.35864	9.03984	6.16e-10	1.16e-08	11.9846
		ILMN_1363567	DHRSX	288525	dehydrogenase/reductase (SDR family) X-linked	0.973686	9.09016	5.77534	2.95e-06	2.45e-05	3.39346
		ILMN_1356121	Dus2	291978	dihydrouridine synthase 2	0.975485	7.89221	11.3944	3.13e-12	9.67e-11	17.376
		ILMN_1365881	Utp23	299900	UTP23, small subunit (SSU) processome component, homolog (yeast)	0.975597	8.75803	6.97752	1.13e-07	1.29e-06	6.68433
		ILMN_1363939	Ccnl1	114121	cyclin L1	0.978108	8.80123	4.63753	6.93e-05	0.000418424	0.2376
		ILMN_1359896	Chd4	117535	chromodomain helicase DNA binding protein 4	0.979867	9.59092	4.63922	6.9e-05	0.000416929	0.242264
		ILMN_1372440	Psmd11	303353	proteasome (prosome, macropain) 26S subunit, non-ATPase, 11	0.98076	10.3427	7.64818	1.96e-08	2.63e-07	8.46365
		ILMN_1366349	Spint1	311331	serine peptidase inhibitor, Kunitz type 1	0.981517	6.85546	16.6186	2.3e-16	1.52e-14	27.1041
		ILMN_1348892	LOC500643	500643	PREDICTED: Rattus norvegicus similar to transmembrane 4 superfamily member 13 (LOC500643), mRNA.	0.98171	6.88762	7.71117	1.67e-08	2.27e-07	8.62816
		ILMN_1373690	Smco4	363020	single-pass membrane protein with coiled-coil domains 4	0.982051	8.61916	5.9868	1.65e-06	1.44e-05	3.97908
		ILMN_1371600	Cdk5rap2	286919	CDK5 regulatory subunit associated protein 2	0.984557	8.30752	7.87705	1.09e-08	1.55e-07	9.05921
		ILMN_1364744	Cp	24268	ceruloplasmin (ferroxidase)	0.986771	7.68263	9.14356	4.81e-10	9.31e-09	12.2372
		ILMN_1360778	Dhx15	289693	DEAH (Asp-Glu-Ala-His) box helicase 15	0.991821	9.48093	6.40525	5.26e-07	5.18e-06	5.13083
		ILMN_1367677	SMNDC1	287768	survival motor neuron domain containing 1	0.991895	7.81513	8.06974	6.69e-09	9.88e-08	9.55574
		ILMN_1353991	Unc93b1	361689	unc-93 homolog B1 (C. elegans)	0.99393	7.34246	10.6839	1.43e-11	3.84e-10	15.8232
		ILMN_1357039	UBASH3B	315579	ubiquitin associated and SH3 domain containing, B	0.996762	6.99621	10.7496	1.24e-11	3.36e-10	15.9693
		ILMN_1368871	Nde1	83836	nudE neurodevelopment protein 1	0.997417	9.70589	7.56425	2.43e-08	3.21e-07	8.24369
		ILMN_1374733	Ckap5	311191	cytoskeleton associated protein 5	0.997788	7.34971	10.7102	1.35e-11	3.65e-10	15.8817
		ILMN_1366355	RGD1561815	295472	similar to ribosomal protein L21	0.998763	11.9176	5.27798	1.17e-05	8.53e-05	2.01139
		ILMN_1357198	Pola2	85242	polymerase (DNA directed), alpha 2, accessory subunit	1.00046	7.51103	6.57317	3.34e-07	3.44e-06	5.58959
		ILMN_1362025	Fcgr1a	295279	Fc fragment of IgG, high affinity Ia, receptor (CD64)	1.00065	6.88195	10.2058	4.13e-11	9.89e-10	14.7428
		ILMN_1372150	Naa38	296913	N(alpha)-acetyltransferase 38, NatC auxiliary subunit	1.00162	8.94447	5.00339	2.51e-05	0.000167144	1.24867
		ILMN_1358581	rps10	81773	ribosomal protein S10; similar to 40S ribosomal protein S10; similar to ribosomal protein S10	1.0038	13.3705	7.57989	2.34e-08	3.1e-07	8.28475
		ILMN_1371995	Smarcd2	83833	SWI/SNF related, matrix associated, actin dependent regulator of chromatin, subfamily d, member 2	1.00503	7.23455	14.9421	3.68e-15	1.94e-13	24.2726
		ILMN_1359594	Ranbp10	361396	RAN binding protein 10	1.00619	7.24661	18.9423	7.04e-18	6.14e-16	30.6598
		ILMN_1650113	Cnot1	291841	CCR4-NOT transcription complex, subunit 1	1.00621	9.4402	7.53164	2.65e-08	3.45e-07	8.15802
		ILMN_1365074	Tfam	83474	transcription factor A, mitochondrial	1.0077	7.6632	5.56123	5.33e-06	4.16e-05	2.79891
		ILMN_1352978	Trak2	171086	trafficking protein, kinesin binding 2	1.00781	7.13663	14.9774	3.46e-15	1.84e-13	24.3347
		ILMN_1355536	Pias1	300772	protein inhibitor of activated STAT, 1	1.00884	7.04686	10.1846	4.33e-11	1.03e-09	14.6943
		ILMN_1352342	Eif5	56783	eukaryotic translation initiation factor 5	1.01004	7.9045	5.20826	1.42e-05	0.00010112	1.81758
		ILMN_1363604	Slc15a4	246280	solute carrier family 15 (oligopeptide transporter), member 4	1.01171	8.2459	6.24873	8.05e-07	7.59e-06	4.70134
		ILMN_1362603	LOC499531	499531	PREDICTED: Rattus norvegicus similar to LRRGT00176 (LOC499531), mRNA.	1.01186	8.03775	6.48647	4.22e-07	4.25e-06	5.35301
		ILMN_1365302	Snf1lk	59329	SNF1-like kinase	1.01243	7.66184	10.0834	5.44e-11	1.27e-09	14.4615
		ILMN_1651074	Polr1b	83582	polymerase (RNA) I polypeptide B	1.01279	8.00755	6.33505	6.37e-07	6.14e-06	4.93842
		ILMN_1650325	Cep76	291540	centrosomal protein 76	1.01335	7.13136	13.0336	1.18e-13	4.82e-12	20.73
		ILMN_1355362	Milr1	59105	mast cell immunoglobulin-like receptor 1	1.01593	6.81947	11.273	4.05e-12	1.21e-10	17.115
		ILMN_1370088	Gsap	311984	gamma-secretase activating protein	1.01633	7.12553	10.4042	2.65e-11	6.6e-10	15.1946
		ILMN_1368364	Pstpip1	300732	proline-serine-threonine phosphatase-interacting protein 1	1.01636	6.94126	11.0441	6.58e-12	1.87e-10	16.6181
		ILMN_1368917	Bcap29	298943	B-cell receptor-associated protein 29	1.01657	8.75603	5.38815	8.62e-06	6.45e-05	2.31772
		ILMN_1350355	Pan3	360760	PAN3 polyA specific ribonuclease subunit homolog (S. cerevisiae)	1.01682	9.17332	6.23997	8.25e-07	7.73e-06	4.67726
		ILMN_1649800	R3hdm4	362840	R3H domain containing 4	1.01692	8.19483	5.14608	1.69e-05	0.000117569	1.6448
		ILMN_1368463	Pnp	290029	purine nucleoside phosphorylase	1.01692	11.9824	6.31351	6.75e-07	6.47e-06	4.87931
		ILMN_1365898	Traip	367167	TRAF-interacting protein	1.01901	6.91411	16.936	1.4e-16	9.52e-15	27.6137
		ILMN_1366270	Sstr3	171044	somatostatin receptor 3	1.02257	6.85761	10.0612	5.71e-11	1.32e-09	14.4104
		ILMN_1351165	Cln8	306619	ceroid-lipofuscinosis, neuronal 8 (epilepsy, progressive with mental retardation)	1.03027	7.95864	6.30406	6.93e-07	6.61e-06	4.85335
		ILMN_1352446	Atp6ap1l	361875	ATPase, H+ transporting, lysosomal accessory protein 1-like	1.03091	6.89277	16.2235	4.33e-16	2.72e-14	26.4584
		ILMN_1360378	Abi2	286928	abl-interactor 2	1.0315	8.88109	4.78324	4.63e-05	0.000290829	0.639243
		ILMN_1349607	LOC499464	499464	PREDICTED: Rattus norvegicus similar to 5330440M15Rik protein (LOC499464), mRNA.	1.03275	7.50491	7.36113	4.13e-08	5.17e-07	7.70809
		ILMN_1355042	Trg@	24821	T cell receptor gamma locus	1.03326	6.83798	17.7603	3.95e-17	3e-15	28.9006
		ILMN_1359177	Pdpk1	81745	3-phosphoinositide dependent protein kinase-1	1.03422	9.12588	5.82149	2.6e-06	2.17e-05	3.52142
		ILMN_1361632	Cxcl9	246759	chemokine (C-X-C motif) ligand 9	1.03558	7.04652	5.28261	1.15e-05	8.43e-05	2.02425
		ILMN_1372363	Atp5g2	171082	ATP synthase, H+ transporting, mitochondrial Fo complex, subunit C2 (subunit 9)	1.03648	10.2866	4.68188	6.13e-05	0.000374332	0.359685
		ILMN_1367962	Ccrn4l	310395	CCR4 carbon catabolite repression 4-like (S. cerevisiae)	1.03773	7.42154	8.92178	8.18e-10	1.5e-08	11.6955
		ILMN_1353020	Myo1g	289785	myosin IG	1.03781	6.95712	15.6979	1.02e-15	6.03e-14	25.5791
		ILMN_1360105	Hspa14	307133	heat shock protein 14	1.03791	9.54369	4.91368	3.22e-05	0.000209515	1.00004
		ILMN_1363579	Nedd4l	291553	neural precursor cell expressed, developmentally down-regulated 4-like, E3 ubiquitin protein ligase	1.03939	7.53478	5.8229	2.59e-06	2.16e-05	3.52531
		ILMN_1359503	Ccndbp1	362201	cyclin D-type binding-protein 1	1.03954	9.57619	5.67013	3.94e-06	3.17e-05	3.10145
		ILMN_1364929	BAMBI	83837	BMP and activin membrane-bound inhibitor, homolog (Xenopus laevis)	1.04037	8.17891	5.73462	3.3e-06	2.7e-05	3.28048
		ILMN_1351626	rpl32	28298	ribosomal protein L32	1.04108	13.4507	5.50209	6.28e-06	4.83e-05	2.63453
		ILMN_1362265	Khdrbs1	117268	KH domain containing, RNA binding, signal transduction associated 1	1.04237	9.86726	4.59033	7.9e-05	0.000468077	0.107878
		ILMN_1360128	Zfp706	500855	zinc finger protein 706	1.04279	10.8226	5.99717	1.6e-06	1.41e-05	4.00774
		ILMN_1351586	Nup205	362335	nucleoporin 205	1.04319	9.31982	8.45787	2.54e-09	4.13e-08	10.5419
		ILMN_1352964	Ncapd2	362438	non-SMC condensin I complex, subunit D2	1.0434	6.85169	9.09561	5.39e-10	1.03e-08	12.1206
		ILMN_1349253	Commd5	245974	COMM domain containing 5	1.04417	7.869	4.65382	6.63e-05	0.000401412	0.282427
		ILMN_1365229	Siva1	362791	SIVA1, apoptosis-inducing factor	1.04566	8.98218	5.58818	4.95e-06	3.88e-05	2.87381
		ILMN_1364767	Fcer1a	25047	Fc fragment of IgE, high affinity I, receptor for; alpha polypeptide	1.04574	6.78642	13.8495	2.56e-14	1.21e-12	22.2892
		ILMN_1354160	Ndc80	301701	NDC80 kinetochore complex component	1.04574	6.97647	9.20832	4.12e-10	8.06e-09	12.3941
		ILMN_1367533	Dnah1	171339	dynein, axonemal, heavy chain 1	1.04638	6.95193	14.9314	3.75e-15	1.97e-13	24.2537
		ILMN_1362381	Gbp2	171164	guanylate binding protein 2, interferon-inducible	1.04734	7.19141	9.42369	2.48e-10	5.09e-09	12.9122
		ILMN_1363036	Pnpt1	360992	polyribonucleotide nucleotidyltransferase 1	1.04825	8.26974	5.13267	1.75e-05	0.000121638	1.60753
		ILMN_1351455	Rpl3	300079	ribosomal protein L3	1.04855	13.3266	5.96405	1.75e-06	1.53e-05	3.91616
		ILMN_1369191	Thoc2	313308	THO complex 2	1.04935	7.55877	6.446	4.71e-07	4.69e-06	5.24237
		ILMN_1349978	Dlx3	287638	distal-less homeobox 3	1.04984	6.87701	11.8561	1.21e-12	4.08e-11	18.352
		ILMN_1375096	Tmem123	363013	transmembrane protein 123	1.05035	9.18798	5.55464	5.43e-06	4.22e-05	2.7806
		ILMN_1364660	Ss18	361295	synovial sarcoma translocation, Chromosome 18	1.05119	9.40783	6.72399	2.23e-07	2.39e-06	5.99966
		ILMN_1357510	Ms4a7	293744	membrane-spanning 4-domains, subfamily A, member 7	1.05436	6.95631	9.40541	2.59e-10	5.26e-09	12.8684
		ILMN_1350210	LOC367976	367976	similar to DNA replication licensing factor MCM3 (DNA polymerase alpha holoenzyme-associated protein P1) (P1-MCM3); minichromosome maintenance complex component 3	1.0546	7.02407	7.70838	1.68e-08	2.29e-07	8.62091
		ILMN_1353146	ECT2	361921	epithelial cell transforming sequence 2 oncogene	1.05558	6.94457	11.1706	5.02e-12	1.46e-10	16.8935
		ILMN_1348883	Trem2	301227	triggering receptor expressed on myeloid cells 2	1.05638	7.18194	5.21753	1.38e-05	9.88e-05	1.84334
		ILMN_1355431	Epc1	100362678	enhancer of polycomb homolog 1 (Drosophila)	1.05668	8.30844	8.98449	7.04e-10	1.31e-08	11.8493
		ILMN_1371171	Ppih	366461	peptidylprolyl isomerase H (cyclophilin H)	1.06031	8.05886	5.19515	1.47e-05	0.000104405	1.78115
		ILMN_1350174	Rab3d	140665	RAB3D, member RAS oncogene family	1.06107	7.3463	5.41051	8.1e-06	6.11e-05	2.37992
		ILMN_1373013	Hck	25734	hemopoietic cell kinase	1.06394	6.81677	26.1599	1e-21	1.8e-19	39.6483
		ILMN_1365669	Mark2	60328	MAP/microtubule affinity-regulating kinase 2	1.06472	9.6355	8.79363	1.12e-09	1.98e-08	11.3796
		ILMN_1363065	Usp25	304150	ubiquitin specific peptidase 25	1.06634	7.39064	7.01251	1.03e-07	1.18e-06	6.77836
		ILMN_1373210	Entpd5	314312	ectonucleoside triphosphate diphosphohydrolase 5	1.06677	7.76441	6.78724	1.88e-07	2.05e-06	6.17105
		ILMN_1362346	Otud5	363452	OTU domain containing 5	1.06745	7.7303	6.4055	5.26e-07	5.18e-06	5.13152
		ILMN_1350397	Mms22l	313108	MMS22-like, DNA repair protein	1.068	6.9042	16.3332	3.63e-16	2.32e-14	26.6389
		ILMN_1355484	Rom1	309201	retinal outer segment membrane protein 1	1.06838	7.85388	8.56017	1.97e-09	3.3e-08	10.7987
		ILMN_1373412	Rps11	81774	ribosomal protein S11	1.06875	11.7328	5.69699	3.66e-06	2.96e-05	3.17602
		ILMN_1355241	Hirip3	361650	HIRA interacting protein 3	1.06925	7.32886	11.0524	6.46e-12	1.85e-10	16.6362
		ILMN_1366306	Rad54l	298429	RAD54 like (S. cerevisiae)	1.06939	6.90913	14.5747	6.97e-15	3.56e-13	23.6185
		ILMN_1367145	Pds5b	304218	PDS5, regulator of cohesion maintenance, homolog B (S. cerevisiae)	1.07131	8.17459	6.64394	2.76e-07	2.89e-06	5.78226
		ILMN_1362627	Supt16h	305851	suppressor of Ty 16 homolog (S. cerevisiae)	1.07154	7.77718	9.95409	7.29e-11	1.66e-09	14.1623
		ILMN_1357920	Usp3	363084	ubiquitin specific peptidase 3	1.07209	8.19744	5.05222	2.19e-05	0.000148247	1.38417
		ILMN_1355251	Ccni	289500	cyclin I	1.0723	12.5936	5.58896	4.94e-06	3.87e-05	2.87599
		ILMN_1376768	Myoc	81523	myocilin, trabecular meshwork inducible glucocorticoid response	1.0734	7.90811	7.08018	8.63e-08	1.01e-06	6.95981
		ILMN_1357525	Tie1	89806	tyrosine kinase with immunoglobulin-like and EGF-like domains 1	1.0752	6.91114	4.91397	3.22e-05	0.000209422	1.00082
		ILMN_1354672	RGD1561219	499571	similar to High mobility group protein 1 (HMG-1)	1.07533	8.18402	6.82411	1.7e-07	1.88e-06	6.27077
		ILMN_1352725	Il18	29197	interleukin 18	1.07555	6.93854	10.5356	1.98e-11	5.13e-10	15.4911
		ILMN_1363607	Pask	301617	PAS domain containing serine/threonine kinase	1.07604	7.01714	10.3792	2.8e-11	6.94e-10	15.1381
		ILMN_1376716	Clec4a1	362430	C-type lectin domain family 4, member A1	1.07663	6.96661	10.3078	3.29e-11	8e-10	14.9757
		ILMN_1374846	Mrc1	291327	mannose receptor, C type 1	1.07839	6.96238	9.31212	3.23e-10	6.45e-09	12.6445
		ILMN_1353458	Lat	81511	linker for activation of T cells	1.0799	6.91332	12.2136	5.85e-13	2.06e-11	19.0906
		ILMN_1366540	RGD1564761	500721	RGD1564761	1.08043	7.19631	5.89088	2.15e-06	1.83e-05	3.71368
		ILMN_1367486	Dusp1	114856	dual specificity phosphatase 1	1.08215	11.705	4.64984	6.7e-05	0.000405345	0.271489
		ILMN_1370978	Hnrnpl	80846	heterogeneous nuclear ribonucleoprotein L	1.08459	9.85524	4.83078	4.05e-05	0.000257908	0.770627
		ILMN_1352965	Ublcp1	360514	ubiquitin-like domain containing CTD phosphatase 1	1.08509	9.41002	7.49131	2.94e-08	3.79e-07	8.0519
		ILMN_1373874	Chtf18	287146	CTF18, chromosome transmission fidelity factor 18 homolog (S. cerevisiae)	1.08547	7.17468	6.66322	2.62e-07	2.76e-06	5.83467
		ILMN_1365486	Mob4	171050	MOB family member 4, phocein	1.08828	7.69131	5.94944	1.83e-06	1.59e-05	3.87574
		ILMN_1357128	Mcpt9	54272	mast cell protease 9	1.08899	6.93857	12.8187	1.78e-13	7.02e-12	20.3076
		ILMN_1373916	Kif15	353302	kinesin family member 15	1.0894	6.88842	16.4664	2.93e-16	1.91e-14	26.857
		ILMN_1356443	Entpd2	64467	ectonucleoside triphosphate diphosphohydrolase 2	1.09074	7.71697	7.83867	1.2e-08	1.69e-07	8.95977
		ILMN_1353440	RGD1564184	500191	similar to monoclonal antibody 17-1A, light chain	1.09077	6.8524	11.0997	5.84e-12	1.68e-10	16.7395
		ILMN_1356477	Ighv	314492	immunoglobulin heavy chain variable region	1.09119	6.84212	9.77557	1.1e-10	2.44e-09	13.7456
		ILMN_1359518	Snrpd2	680309	small nuclear ribonucleoprotein D2 polypeptide	1.09209	8.30932	6.81735	1.74e-07	1.91e-06	6.25249
		ILMN_1350326	LOC308990	308990	hypothetical protein LOC308990	1.09551	6.86678	22.0309	1.16e-19	1.42e-17	34.8364
		ILMN_1360394	Rbl2	81758	retinoblastoma-like 2	1.09552	8.61914	6.42353	5.01e-07	4.96e-06	5.18089
		ILMN_1355376	Ercc5	301382	excision repair cross-complementing rodent repair deficiency, complementation group 5	1.09572	7.91388	6.27068	7.58e-07	7.19e-06	4.76168
		ILMN_1370146	Fancb	501552	Fanconi anemia, complementation group B	1.09608	7.07666	13.4467	5.39e-14	2.38e-12	21.5281
		ILMN_1365869	Msh2	81709	mutS homolog 2 (E. coli)	1.09628	7.37663	13.7938	2.84e-14	1.32e-12	22.185
		ILMN_1351744	Nusap1	311336	nucleolar and spindle associated protein 1	1.0973	6.98308	13.0148	1.22e-13	4.97e-12	20.6933
		ILMN_1362638	Hiatl1	306687	hippocampus abundant transcript-like 1	1.0996	7.96004	5.66208	4.03e-06	3.23e-05	3.0791
		ILMN_1370384	RBM27	361317	RNA binding motif protein 27	1.09993	8.19861	6.6466	2.74e-07	2.87e-06	5.7895
		ILMN_1368827	Tmem184a	304325	transmembrane protein 184A	1.10095	6.8499	18.7031	9.9e-18	8.33e-16	30.3117
		ILMN_1355586	Lig1	81513	ligase I, DNA, ATP-dependent	1.10255	7.42333	7.89338	1.05e-08	1.49e-07	9.10146
		ILMN_1366264	Ctbp1	29382	C-terminal binding protein 1	1.10336	12.0814	5.9337	1.91e-06	1.65e-05	3.8322
		ILMN_1360658	RGD1560157	500057	similar to hypothetical protein LOC168850	1.10339	7.31084	6.22655	8.55e-07	8e-06	4.64033
		ILMN_1355495	HEBP1	362454	heme binding protein 1	1.10378	8.71879	4.98603	2.63e-05	0.000174676	1.20053
		ILMN_1361261	Esco1	680014	establishment of cohesion 1 homolog 1 (S. cerevisiae)	1.10583	7.55114	7.71235	1.66e-08	2.27e-07	8.63126
		ILMN_1349285	Dtymk	301622	deoxythymidylate kinase (thymidylate kinase)	1.10599	9.69848	6.16004	1.03e-06	9.39e-06	4.45723
		ILMN_1358044	Dnajc7	303536	DnaJ (Hsp40) homolog, subfamily C, member 7	1.10702	7.87535	5.85983	2.34e-06	1.98e-05	3.62766
		ILMN_1376601	Cenpc	305270	centromere protein C	1.10872	7.18003	10.1775	4.4e-11	1.05e-09	14.6779
		ILMN_1352199	Hdc	24443	histidine decarboxylase	1.10986	6.88378	11.9789	9.39e-13	3.22e-11	18.6074
		ILMN_1352656	Ptbp3	83515	polypyrimidine tract binding protein 3	1.11066	6.93267	6.36445	5.88e-07	5.72e-06	5.01905
		ILMN_1361486	LOC502826	502826	similar to Ig kappa chain V-IV region precursor	1.11322	6.80202	9.13322	4.93e-10	9.53e-09	12.2121
		ILMN_1361132	map2k6	114495	mitogen-activated protein kinase kinase 6	1.11619	7.17939	8.77657	1.16e-09	2.05e-08	11.3374
		ILMN_1650651	Hccs	317444	holocytochrome c synthase	1.11665	8.41653	7.43992	3.36e-08	4.29e-07	7.9164
		ILMN_1352222	Slc25a39	360636	solute carrier family 25, member 39	1.11775	8.25188	8.24555	4.31e-09	6.64e-08	10.0048
		ILMN_1366421	Brd8	291691	bromodomain containing 8	1.11782	7.59152	13.0545	1.13e-13	4.67e-12	20.7707
		ILMN_1364108	Cdo1	81718	cysteine dioxygenase type 1	1.11806	8.53781	5.22818	1.34e-05	9.64e-05	1.87294
		ILMN_1351668	Pcf11	361605	PCF11 cleavage and polyadenylation factor subunit	1.11899	8.54328	6.25032	8.02e-07	7.56e-06	4.70571
		ILMN_1353331	RGD1563408	502843	similar to immunoglobulin kappa-chain	1.12078	6.87621	11.1845	4.88e-12	1.43e-10	16.9236
		ILMN_1352269	LOC360231	360231	MHC class I RT1.O type 149 processed pseudogene	1.12208	7.79832	7.24802	5.55e-08	6.78e-07	7.40785
		ILMN_1350731	Cct4	29374	chaperonin containing Tcp1, subunit 4 (delta)	1.12227	11.0727	5.11436	1.84e-05	0.000127295	1.55668
		ILMN_1366787	Cbx3	297093	chromobox homolog 3	1.1243	10.2562	5.85764	2.35e-06	1.99e-05	3.6216
		ILMN_1365194	Il16	116996	interleukin 16	1.12487	6.89869	22.2056	9.33e-20	1.17e-17	35.0565
		ILMN_1376270	RT1-CE7	368153	RT1 class I, locus CE7	1.12604	7.11135	9.91773	7.92e-11	1.8e-09	14.0778
		ILMN_1355272	Akap8	116633	A kinase (PRKA) anchor protein 8	1.13026	7.97218	8.47013	2.46e-09	4.03e-08	10.5728
		ILMN_1364585	Safb2	301126	scaffold attachment factor B2	1.13046	7.62477	8.95257	7.6e-10	1.4e-08	11.7711
		ILMN_1356041	Nsun2	361191	NOP2/Sun RNA methyltransferase family, member 2	1.13075	10.271	10.0303	6.13e-11	1.41e-09	14.3389
		ILMN_1373241	Exosc5	308441	exosome component 5	1.13229	9.23953	5.69722	3.66e-06	2.96e-05	3.17669
		ILMN_1358976	Taldo1	83688	transaldolase 1	1.13237	11.8284	8.93329	7.96e-10	1.46e-08	11.7238
		ILMN_2039552	RGD1565486	497865	RNA binding motif protein 25; similar to RNA binding motif protein 25	1.13894	8.76844	4.67666	6.22e-05	0.000379067	0.345299
		ILMN_1365985	Nrtn	84423	neurturin	1.14336	6.996	16.0504	5.73e-16	3.51e-14	26.1715
		ILMN_1357317	Mcm2	312538	minichromosome maintenance complex component 2	1.14354	7.87523	5.34749	9.64e-06	7.16e-05	2.20466
		ILMN_1367281	Rpl41	124440	ribosomal protein L41	1.14355	13.3571	5.95032	1.82e-06	1.58e-05	3.8782
		ILMN_1376423	Gfap	24387	glial fibrillary acidic protein	1.14425	6.9664	8.13253	5.72e-09	8.6e-08	9.71657
		ILMN_1360881	Fmc1	500087	formation of mitochondrial complexes 1 homolog (S. cerevisiae)	1.14602	8.27458	5.62806	4.43e-06	3.51e-05	2.98463
		ILMN_1375729	2002-03-01	362849	membrane-associated ring finger (C3HC4) 2, E3 ubiquitin protein ligase	1.14715	11.4968	5.1096	1.87e-05	0.000128806	1.54345
		ILMN_1349995	Tap2	24812	transporter 2, ATP-binding cassette, sub-family B (MDR/TAP)	1.15039	6.97929	16.5716	2.48e-16	1.63e-14	27.0279
		ILMN_1365597	Slc1a5	292657	solute carrier family 1 (neutral amino acid transporter), member 5	1.15321	7.81698	5.81201	2.67e-06	2.22e-05	3.49513
		ILMN_1374430	RGD1566198	502629	similar to 60S ribosomal protein L9	1.15339	12.8084	6.52087	3.85e-07	3.91e-06	5.44695
		ILMN_1356848	Btg1	29618	B-cell translocation gene 1, anti-proliferative	1.15572	11.193	6.21383	8.86e-07	8.23e-06	4.60533
		ILMN_1376666	Oasl	304545	2'-5'-oligoadenylate synthetase-like	1.15917	6.89068	9.37022	2.81e-10	5.69e-09	12.7841
		ILMN_1369547	Nudt5	361274	nudix (nucleoside diphosphate linked moiety X)-type motif 5	1.16031	8.11077	7.17724	6.68e-08	8.02e-07	7.21926
		ILMN_1371584	Prss29	287136	protease, serine, 29	1.1606	6.94317	4.77486	4.74e-05	0.000297185	0.616118
		ILMN_1350762	Polr2h	498109	polymerase (RNA) II (DNA directed) polypeptide H	1.16248	9.09614	7.7826	1.39e-08	1.92e-07	8.8142
		ILMN_1360655	Asf1b	304648	ASF1 anti-silencing function 1 homolog B (S. cerevisiae)	1.16417	7.17725	5.73787	3.27e-06	2.68e-05	3.28949
		ILMN_1355188	LOC499775	499775	PREDICTED: Rattus norvegicus LOC499775 (LOC499775), mRNA.	1.16494	8.76578	8.04841	7.06e-09	1.04e-07	9.50101
		ILMN_1371376	Stim1	361618	stromal interaction molecule 1	1.16501	9.23282	5.85178	2.39e-06	2.01e-05	3.60536
		ILMN_1360908	Tfrc	64678	transferrin receptor	1.16602	6.87766	8.4071	2.88e-09	4.63e-08	10.414
		ILMN_1354759	Fxn	499335	frataxin	1.16767	9.036	9.77201	1.11e-10	2.45e-09	13.7373
		ILMN_1368826	Rtp4	360733	receptor (chemosensory) transporter protein 4	1.17046	7.07709	6.39491	5.41e-07	5.31e-06	5.10252
		ILMN_1355653	Parp10	100362108	poly (ADP-ribose) polymerase family, member 10	1.17293	7.10708	15.0719	2.94e-15	1.58e-13	24.5007
		ILMN_1361837	C4b	406161	complement component 4B (Chido blood group)	1.17496	7.86238	7.42738	3.47e-08	4.41e-07	7.8833
		ILMN_1374817	CYLD	691222	similar to ubiquitin carboxyl-terminal hydrolase CYLD; cylindromatosis (turban tumor syndrome)	1.17714	8.87755	6.9204	1.32e-07	1.48e-06	6.53063
		ILMN_1367272	Mettl10	361664	methyltransferase like 10	1.18022	8.30156	5.92418	1.96e-06	1.68e-05	3.80585
		ILMN_1365670	Gpi	292804	glucose-6-phosphate isomerase	1.18088	11.2038	6.61481	2.99e-07	3.11e-06	5.70301
		ILMN_1363427	lsm6	498934	LSM6 homolog, U6 small nuclear RNA associated (S. cerevisiae)	1.18109	8.6965	4.9498	2.91e-05	0.000191131	1.10009
		ILMN_1367221	Cep72	308064	centrosomal protein 72	1.18402	7.00078	20.4753	8.57e-19	9.14e-17	32.8035
		ILMN_1360535	Bmx	367786	BMX non-receptor tyrosine kinase	1.18825	6.88055	17.9321	3.06e-17	2.34e-15	29.1625
		ILMN_1353748	Mettl16	360568	methyltransferase like 16	1.1888	7.86063	10.2747	3.54e-11	8.61e-10	14.9003
		ILMN_1372874	Mepe	79110	matrix extracellular phosphoglycoprotein	1.19021	6.86578	8.76874	1.19e-09	2.09e-08	11.318
		ILMN_1354166	RGD1564906	688075	glutathione S-transferase alpha 4; similar to Glutathione S-transferase alpha-4 (Glutathione S-transferase Yk) (GST Yk) (GST 8-8) (GST K) (GST A4-4); similar to Glutathione S-transferase 8 (GST 8-8) (Chain 8) (GST class-alpha)	1.19081	6.94761	8.81973	1.05e-09	1.88e-08	11.4441
		ILMN_1349832	Arhgap18	293947	Rho GTPase activating protein 18	1.19096	7.72669	7.47762	3.05e-08	3.92e-07	8.01582
		ILMN_1364586	Rfx7	315804	regulatory factor X, 7	1.19098	7.59183	7.34618	4.29e-08	5.36e-07	7.66848
		ILMN_1370137	Atrip	301014	ATR interacting protein	1.192	7.55716	10.732	1.29e-11	3.49e-10	15.9302
		ILMN_1362435	Ccrl2	316019	chemokine (C-C motif) receptor-like 2	1.192	6.91807	23.2427	2.66e-20	3.57e-18	36.3308
		ILMN_1371856	Rlf	313566	rearranged L-myc fusion	1.19364	7.7266	9.31967	3.17e-10	6.34e-09	12.6627
		ILMN_1374143	Klhl6	287974	kelch-like family member 6	1.19506	6.87692	11.3511	3.43e-12	1.05e-10	17.283
		ILMN_1364065	Lbr	89789	lamin B receptor	1.19604	6.98331	10.5671	1.85e-11	4.84e-10	15.562
		ILMN_1350608	Ppp2r3c	362739	protein phosphatase 2, regulatory subunit B'', gamma	1.19616	8.57957	5.68815	3.75e-06	3.03e-05	3.15151
		ILMN_1366864	Pole	304573	polymerase (DNA directed), epsilon, catalytic subunit	1.19793	7.02501	12.3928	4.1e-13	1.5e-11	19.4553
		ILMN_1367593	Sh2d4b	290612	tetraspanin 14; SH2 domain containing 4B	1.19819	9.2155	5.94706	1.84e-06	1.59e-05	3.86916
		ILMN_1375175	Ppp6c	171121	protein phosphatase 6, catalytic subunit	1.20171	9.78869	4.98392	2.65e-05	0.000175581	1.19469
		ILMN_1351318	Arl4a	29308	ADP-ribosylation factor-like 4A	1.20258	10.5163	5.02831	2.34e-05	0.000157213	1.31781
		ILMN_1374917	Cyyr1	304138	cysteine/tyrosine-rich 1	1.20472	7.02589	6.03237	1.45e-06	1.29e-05	4.105
		ILMN_1353509	Nrm	361791	nurim (nuclear envelope membrane protein)	1.20495	7.13867	7.26171	5.35e-08	6.56e-07	7.44426
		ILMN_1359878	Gca	295647	grancalcin	1.20543	6.97599	19.6174	2.74e-18	2.65e-16	31.6221
		ILMN_1359815	Panx3	315567	pannexin 3	1.20598	7.10963	11.2317	4.41e-12	1.31e-10	17.0258
		ILMN_1374967	Ifi27	170512	interferon, alpha-inducible protein 27	1.20675	10.8697	5.22499	1.36e-05	9.71e-05	1.86408
		ILMN_1352100	LOC100360581	100360581	rCG58847-like	1.20743	6.82783	9.87692	8.69e-11	1.95e-09	13.9827
		ILMN_1651010	Hspd1	63868	heat shock protein 1 (chaperonin)	1.21127	10.9868	10.6788	1.45e-11	3.87e-10	15.8118
		ILMN_1358144	LOC681144	363933	similar to heat shock protein 1, alpha; heat shock protein 90, alpha (cytosolic), class A member 1	1.21163	7.91848	7.7834	1.39e-08	1.92e-07	8.81627
		ILMN_1651034	Papd5	307745	PAP associated domain containing 5	1.21615	8.01368	5.07335	2.07e-05	0.000140838	1.4428
		ILMN_1366015	RGD1561676	307917	similar to Kelch domain containing 4	1.2174	8.38883	10.0684	5.62e-11	1.3e-09	14.427
		ILMN_1369281	C6	24237	complement component 6	1.2189	6.92631	15.1899	2.4e-15	1.33e-13	24.7066
		ILMN_1352195	Cldn5	65131	claudin 5	1.21982	7.18995	6.12015	1.14e-06	1.04e-05	4.34728
		ILMN_1368133	Slc28a2	60423	solute carrier family 28 (sodium-coupled nucleoside transporter), member 2	1.22363	7.20007	8.96651	7.35e-10	1.36e-08	11.8053
		ILMN_1356003	LOC500374	500374	Ig kappa chain V region S211	1.22363	6.83649	8.41589	2.82e-09	4.55e-08	10.4362
		ILMN_1362585	Apeh	24206	acylaminoacyl-peptide hydrolase	1.2238	7.89411	11.0868	6.01e-12	1.72e-10	16.7113
[truncated: 710 more rows]

## Sheet: SD9
Notes		Illumina_ID	Symbol	EntrezID	GeneName	log2FC	AveExpr	t	P.Value	adj.P.Val	B
		ILMN_1368381	P4ha1	64475	prolyl 4-hydroxylase, alpha polypeptide I	3.0564	10.9622	7.93027	9.53e-09	5.42e-07	9.88801
		ILMN_1376295	Pdgfrl	290771	platelet-derived growth factor receptor-like	2.94856	10.3191	8.80752	1.08e-09	8.41e-08	12.0757
		ILMN_1349662	RGD1305645	363225	similar to RIKEN cDNA 1500015O10	2.87907	9.99165	6.18425	9.6e-07	2.47e-05	5.26468
		ILMN_1368972	Itga11	315744	integrin, alpha 11	2.8431	10.0802	8.24058	4.36e-09	2.81e-07	10.6733
		ILMN_1360659	Wisp1	65154	WNT1 inducible signaling pathway protein 1	2.8247	9.33498	7.88177	1.08e-08	6.02e-07	9.76417
		ILMN_1351847	Abi3bp	363767	ABI family, member 3 (NESH) binding protein	2.63728	10.2209	6.65948	2.65e-07	8.55e-06	6.55297
		ILMN_1350031	Pcsk6	25507	proprotein convertase subtilisin/kexin type 6	2.5245	8.70745	13.0186	1.21e-13	3.09e-11	21.1803
		ILMN_1354070	Ifi27l2b	299269	interferon, alpha-inducible protein 27 like 2B	2.49411	10.3329	5.49877	6.34e-06	0.000115084	3.38225
		ILMN_1374387	Itga1	25118	integrin, alpha 1	2.40887	9.66913	4.80164	4.4e-05	0.000586031	1.46155
		ILMN_1351352	Loxl2	290350	lysyl oxidase-like 2	2.32558	10.3091	7.62447	2.08e-08	1.02e-06	9.10234
		ILMN_1362842	Cilp	315761	cartilage intermediate layer protein, nucleotide pyrophosphohydrolase	2.2373	9.31925	4.31565	0.000168651	0.00174215	0.138024
		ILMN_1352304	Cpz	83575	carboxypeptidase Z	2.23432	9.22544	4.99749	2.55e-05	0.000374684	1.99988
		ILMN_1357767	Dync1i1	29564	dynein cytoplasmic 1 intermediate chain 1	2.19545	8.44676	5.45563	7.14e-06	0.00012717	3.26325
		ILMN_1350670	Car9	313495	carbonic anhydrase 9	2.13486	7.69387	7.19262	6.42e-08	2.65e-06	7.97391
		ILMN_1350622	Palmd	310811	palmdelphin	2.05593	8.878	5.54008	5.65e-06	0.000104223	3.49615
		ILMN_1650537	Gpc4	317322	glypican 4	1.97459	8.89754	8.3222	3.56e-09	2.37e-07	10.8778
		ILMN_1367715	Col8a2	313592	collagen, type VIII, alpha 2	1.96694	7.96909	4.88339	3.5e-05	0.000486318	1.68602
		ILMN_1376908	Col11a1	25654	collagen, type XI, alpha 1	1.96044	11.4835	6.77994	1.92e-07	6.59e-06	6.8765
		ILMN_1368037	Plac9	361105	placenta-specific 9	1.94528	8.08294	6.05117	1.38e-06	3.34e-05	4.90098
		ILMN_1362410	Rnase4	56759	ribonuclease, RNase A family 4	1.92402	11.3209	7.37328	4e-08	1.78e-06	8.44858
		ILMN_1373682	Tgfb2	81809	transforming growth factor, beta 2	1.88448	10.1396	5.57446	5.14e-06	9.7e-05	3.59093
		ILMN_1650153	Thbs2	292406	thrombospondin 2	1.86867	10.25	5.4012	8.31e-06	0.000144231	3.11311
		ILMN_1376708	Smoc1	314280	SPARC related modular calcium binding 1	1.86352	7.72452	8.26223	4.13e-09	2.69e-07	10.7276
		ILMN_1358229	Prps2	24689	phosphoribosyl pyrophosphate synthetase 2	1.86008	10.2405	7.00314	1.06e-07	3.97e-06	7.47221
		ILMN_1375563	Maf	54267	v-maf avian musculoaponeurotic fibrosarcoma oncogene homolog	1.84947	8.60813	5.2276	1.35e-05	0.000217992	2.63414
		ILMN_1361299	Itgb1	24511	integrin, beta 1	1.84462	11.1729	5.89441	2.12e-06	4.77e-05	4.47129
		ILMN_1371178	Avpr1a	25107	arginine vasopressin receptor 1A	1.82961	8.42074	8.6173	1.72e-09	1.24e-07	11.6099
		ILMN_1376952	C1qtnf5	315598	C1q and tumor necrosis factor related protein 5	1.82477	9.87762	9.35366	2.93e-10	2.74e-08	13.3863
		ILMN_1372988	Fhl2	63839	four and a half LIM domains 2	1.81434	7.97205	4.52522	9.46e-05	0.00110051	0.705943
		ILMN_1650307	Galnt3	366061	UDP-N-acetyl-alpha-D-galactosamine:polypeptide N-acetylgalactosaminyltransferase 3 (GalNAc-T3)	1.78611	7.76773	6.1939	9.35e-07	2.42e-05	5.29102
		ILMN_1361804	Lman1	116666	lectin, mannose-binding, 1	1.76554	9.74295	7.44386	3.33e-08	1.51e-06	8.63302
		ILMN_1360026	Unc5b	60630	unc-5 homolog B (C. elegans)	1.74799	7.84594	5.90509	2.06e-06	4.67e-05	4.5006
		ILMN_1358023	Smtn	289734	smoothelin	1.72301	8.73281	4.95521	2.87e-05	0.000410847	1.88353
		ILMN_1349238	Tgfa	24827	transforming growth factor alpha	1.70837	7.8744	4.30101	0.000175581	0.00180204	0.0985359
		ILMN_1370154	Alcam	79559	activated leukocyte cell adhesion molecule	1.70573	8.19052	5.92943	1.93e-06	4.41e-05	4.5674
		ILMN_1349519	Cgref1	245918	cell growth regulator with EF hand domain 1	1.69763	8.4189	5.29858	1.1e-05	0.000183965	2.82998
		ILMN_1369107	Pkp2	287925	plakophilin 2	1.68978	7.99512	6.58067	3.27e-07	1.02e-05	6.34061
		ILMN_1651173	Rarres1	310486	retinoic acid receptor responder (tazarotene induced) 1	1.63835	7.83246	5.38158	8.77e-06	0.000150968	3.05897
		ILMN_1357483	Creb3l1	362165	cAMP responsive element binding protein 3-like 1	1.62843	8.91419	4.78241	4.64e-05	0.000615615	1.40878
		ILMN_2040208	Bgn	25181	biglycan	1.61349	9.68088	6.94025	1.25e-07	4.54e-06	7.30486
		ILMN_2040330	Tmed9	361207	transmembrane emp24 protein transport domain containing 9	1.60684	11.816	8.5145	2.21e-09	1.55e-07	11.3562
		ILMN_1354242	Nucb2	59295	nucleobindin 2	1.59115	9.6863	7.81998	1.26e-08	6.85e-07	9.60598
		ILMN_1359727	CTNND1	311163	catenin (cadherin associated protein), delta 1	1.55491	9.904	4.53725	9.15e-05	0.001071	0.738705
		ILMN_1368532	LOC500297	500297	PREDICTED: Rattus norvegicus similar to env precursor (LOC500297), mRNA.	1.54386	7.80584	6.81881	1.73e-07	6.02e-06	6.9806
		ILMN_1362746	Sdc1	25216	syndecan 1	1.53838	8.03489	4.31828	0.000167437	0.0017343	0.145108
		ILMN_1372185	RGD1566118	361797	RGD1566118	1.52549	10.902	5.33727	9.92e-06	0.000167561	2.93672
		ILMN_1368821	Flna	293860	filamin A, alpha	1.51613	12.0787	4.65471	6.61e-05	0.000815769	1.05915
		ILMN_2039023	RGD1560328	499317	similar to UPF0197 protein C11orf10 homolog	1.51315	11.9452	10.5969	1.73e-11	2.45e-09	16.2212
		ILMN_1376442	Nedd9	291044	neural precursor cell expressed, developmentally down-regulated 9	1.50595	10.5239	5.30058	1.1e-05	0.000183265	2.8355
		ILMN_1376352	Hip1	192154	huntingtin interacting protein 1	1.5044	8.29853	4.82308	4.14e-05	0.000558794	1.52036
		ILMN_1365272	Slc6a6	29464	solute carrier family 6 (neurotransmitter transporter), member 6	1.49758	8.15383	4.55313	8.76e-05	0.00103065	0.781953
		ILMN_1349029	Prkcsh	300445	protein kinase C substrate 80K-H	1.48395	8.42798	4.48385	0.000106071	0.00120946	0.593446
		ILMN_1357966	Phgdh	58835	phosphoglycerate dehydrogenase	1.47113	8.53095	4.55455	8.72e-05	0.00102725	0.785806
		ILMN_1375152	Sh3bgrl3	298544	SH3 domain binding glutamic acid-rich protein-like 3	1.46146	9.13246	5.29522	1.12e-05	0.000185527	2.82071
		ILMN_1370483	Ssr4	29435	signal sequence receptor, delta	1.45737	10.8509	13.4723	5.14e-14	1.42e-11	22.033
		ILMN_1362033	Col8a1	304021	collagen, type VIII, alpha 1	1.45488	11.0136	4.88794	3.46e-05	0.000481607	1.69852
		ILMN_1352889	Dynlt1	83462	dynein light chain Tctex-type 1	1.44501	9.90738	9.58704	1.69e-10	1.73e-08	13.9342
		ILMN_1360607	Numbl	292732	numb homolog (Drosophila)-like	1.44306	8.9098	7.87389	1.1e-08	6.11e-07	9.74402
		ILMN_1354834	Cacnb3	25297	calcium channel, voltage-dependent, beta 3 subunit	1.43692	8.8771	4.62246	7.23e-05	0.000879347	0.971037
		ILMN_1372508	Prelid1	290995	PRELI domain containing 1	1.42689	10.0668	6.66916	2.58e-07	8.38e-06	6.57903
		ILMN_1359636	Snd1	64635	staphylococcal nuclease and tudor domain containing 1	1.42321	9.52299	6.12071	1.14e-06	2.84e-05	5.09117
		ILMN_1373687	Csgalnact1	306375	chondroitin sulfate N-acetylgalactosaminyltransferase 1	1.4227	8.17305	7.53944	2.6e-08	1.21e-06	8.88187
		ILMN_1373691	Itgb5	257645	integrin, beta 5	1.41384	9.97917	5.60515	4.72e-06	9.04e-05	3.67552
		ILMN_1359521	Fzd8	364754	frizzled family receptor 8	1.39348	9.30931	4.96569	2.79e-05	0.000402681	1.91234
		ILMN_1376697	Slc39a7	294281	solute carrier family 39 (zinc transporter), member 7	1.38878	9.99423	4.95559	2.87e-05	0.000410723	1.88457
		ILMN_1359104	Kdelr3	315131	KDEL (Lys-Asp-Glu-Leu) endoplasmic reticulum protein retention receptor 3	1.388	10.1651	4.35081	0.000153099	0.00162185	0.232929
		ILMN_1350177	Cks1b	499655	CDC28 protein kinase regulatory subunit 1B	1.38416	9.48578	11.3097	3.74e-12	6.11e-10	17.7557
		ILMN_1350896	Gstm2	24424	glutathione S-transferase mu 2	1.37985	8.41965	4.48059	0.000107031	0.00121467	0.58458
		ILMN_1370825	Eif4e2	363275	eukaryotic translation initiation factor 4E family member 2	1.37473	10.3367	6.64891	2.73e-07	8.76e-06	6.52452
		ILMN_1649739	Aldh18a1	361755	aldehyde dehydrogenase 18 family, member A1	1.36984	8.25222	5.13975	1.72e-05	0.000266745	2.39187
		ILMN_1367694	Twist1	85489	twist basic helix-loop-helix transcription factor 1	1.33109	8.2684	7.6798	1.81e-08	9.18e-07	9.24535
		ILMN_1355217	Tmem66	290796	transmembrane protein 66	1.32817	9.9652	5.42687	7.74e-06	0.000135581	3.18392
		ILMN_1374873	Lhfp	499615	lipoma HMGIC fusion partner	1.32066	10.8818	6.51537	3.91e-07	1.16e-05	6.16424
		ILMN_1365798	Wsb2	288692	WD repeat and SOCS box-containing 2	1.31748	8.52777	7.25926	5.39e-08	2.3e-06	8.14942
		ILMN_1370160	LOC363459	363459	PREDICTED: Rattus norvegicus hypothetical LOC363459 (LOC363459), mRNA.	1.31205	10.1191	7.68552	1.78e-08	9.07e-07	9.2601
		ILMN_1353529	Ccdc23	362578	coiled-coil domain containing 23	1.30953	9.03283	5.75469	3.12e-06	6.41e-05	4.08728
		ILMN_2040901	Schip1	295105	schwannomin interacting protein 1	1.30604	8.67481	4.36002	0.000149264	0.00159092	0.257829
		ILMN_1374575	Igf1r	25718	insulin-like growth factor 1 receptor	1.30541	8.6509	6.7172	2.27e-07	7.56e-06	6.70817
		ILMN_1367397	Gpr176	117257	G protein-coupled receptor 176	1.29644	9.16517	5.2489	1.27e-05	0.000207755	2.69289
		ILMN_1362113	Pak1	29431	p21 protein (Cdc42/Rac)-activated kinase 1	1.28708	7.96865	8.3639	3.21e-09	2.18e-07	10.9819
		ILMN_1359413	Slc35b1	287642	solute carrier family 35, member B1	1.27665	11.9167	6.26942	7.61e-07	2.04e-05	5.49685
		ILMN_1352579	P18	308869	hypothetical LOC308869	1.27127	10.0642	4.74619	5.13e-05	0.000668195	1.30949
		ILMN_2040234	Leprel2	297595	leprecan-like 2	1.26905	9.87935	4.44661	0.000117562	0.00131265	0.49232
		ILMN_1356658	LOC363328	363328	similar to TICAM-1	1.26296	8.15151	7.54071	2.59e-08	1.21e-06	8.88517
		ILMN_1371638	Lmo4	362051	LIM domain only 4	1.26208	12.2536	5.54594	5.56e-06	0.000102941	3.51231
		ILMN_1349043	Rnf181	297337	ring finger protein 181	1.26058	9.11555	5.95611	1.79e-06	4.14e-05	4.64056
		ILMN_1370585	ARMET	315989	arginine-rich, mutated in early stage tumors	1.25863	10.0611	6.57476	3.33e-07	1.03e-05	6.32467
		ILMN_1352334	CCDC115	363213	coiled-coil domain containing 115	1.25782	8.65932	6.32171	6.6e-07	1.81e-05	5.63912
		ILMN_1352082	Nudt3	294292	nudix (nucleoside diphosphate linked moiety X)-type motif 3	1.25669	8.49412	6.15931	1.03e-06	2.6e-05	5.19663
		ILMN_1356932	Arhgef25	314904	Rho guanine nucleotide exchange factor (GEF) 25	1.25445	9.21431	5.42694	7.74e-06	0.000135581	3.18411
		ILMN_1364747	Ajuba	85265	ajuba LIM protein	1.254	8.64119	7.03793	9.65e-08	3.68e-06	7.56462
		ILMN_1370250	Tmem5	299841	transmembrane protein 5	1.25172	9.52731	9.51652	2e-10	1.99e-08	13.7694
		ILMN_1376746	Gng10	114119	guanine nucleotide binding protein (G protein), gamma 10	1.24884	10.0437	4.98985	2.61e-05	0.00038023	1.97885
		ILMN_1351721	Atraid	298841	all-trans retinoic acid-induced differentiation factor	1.24866	9.64393	7.5876	2.29e-08	1.1e-06	9.00685
		ILMN_1358574	Fam101b	287534	family with sequence similarity 101, member B	1.24807	8.30729	6.1611	1.02e-06	2.59e-05	5.20151
		ILMN_1368841	Lrrc59	287633	leucine rich repeat containing 59	1.2452	11.7229	6.75561	2.05e-07	6.97e-06	6.81126
		ILMN_1349429	Pitpnb	114561	phosphatidylinositol transfer protein, beta	1.24191	8.77682	7.91426	9.92e-09	5.62e-07	9.84717
		ILMN_1354661	Rcn1	362182	reticulocalbin 1, EF-hand calcium binding domain	1.24155	12.3783	5.63207	4.38e-06	8.5e-05	3.74969
		ILMN_2039517	Impdh1	362329	IMP (inosine 5'-monophosphate) dehydrogenase 1	1.24137	8.4934	5.72698	3.37e-06	6.83e-05	4.01103
		ILMN_1372608	Mpzl1	360871	myelin protein zero-like 1	1.23979	8.53268	5.66393	4.01e-06	7.91e-05	3.83747
		ILMN_1364469	Ctdspl	301056	CTD (carboxy-terminal domain, RNA polymerase II, polypeptide A) small phosphatase-like	1.23021	7.7602	5.71333	3.5e-06	7.07e-05	3.97347
		ILMN_1372688	Rnf145	287212	ring finger protein 145	1.22301	9.37022	7.56313	2.44e-08	1.16e-06	8.94339
		ILMN_1358252	Psph	304429	phosphoserine phosphatase	1.20812	9.76307	4.88247	3.51e-05	0.000487212	1.68348
		ILMN_1357626	RGD1559909	362592	RGD1559909	1.20639	9.35589	6.32746	6.5e-07	1.78e-05	5.65476
		ILMN_1372531	Pkp1	304822	plakophilin 1	1.19952	7.46305	5.84361	2.44e-06	5.37e-05	4.33177
		ILMN_1364908	PMEPA1	311676	prostate transmembrane protein, androgen induced 1	1.19852	12.686	5.44421	7.37e-06	0.00013017	3.23175
		ILMN_1365408	Twf1	315265	twinfilin actin-binding protein 1	1.19367	10.017	5.32482	1.03e-05	0.000172236	2.90237
		ILMN_1350492	Stub1	287155	STIP1 homology and U-box containing protein 1, E3 ubiquitin protein ligase	1.19001	9.76292	5.44817	7.29e-06	0.000128986	3.24268
		ILMN_1650148	Golt1b	362460	golgi transport 1 homolog B (S. cerevisiae)	1.18917	8.31843	5.77617	2.94e-06	6.13e-05	4.14637
		ILMN_1361675	Tln1	313494	talin 1	1.17823	9.10006	4.86474	3.69e-05	0.000508118	1.63478
		ILMN_1373954	Vgll3	498038	vestigial like 3 (Drosophila)	1.17536	7.80252	4.29844	0.000176823	0.00181186	0.0916269
		ILMN_1651050	Mast2	313819	microtubule associated serine/threonine kinase 2	1.17504	8.45482	5.40392	8.25e-06	0.000143443	3.12061
		ILMN_1356998	Krtcap2	295243	keratinocyte associated protein 2	1.17499	11.8878	8.65326	1.57e-09	1.15e-07	11.6983
		ILMN_1352305	l7Rn6	293103	lethal, Chr 7, Rinchik 6	1.17357	9.92441	6.65957	2.65e-07	8.55e-06	6.55323
		ILMN_1364947	Scamp4	65170	secretory carrier membrane protein 4	1.16059	8.64643	6.47912	4.31e-07	1.26e-05	6.06617
		ILMN_1370644	Ckap4	362859	cytoskeleton-associated protein 4	1.15935	9.6842	4.83423	4.02e-05	0.000543278	1.55099
		ILMN_1355578	Cltb	116561	clathrin, light chain B	1.15163	9.45514	5.49268	6.45e-06	0.00011627	3.36545
		ILMN_1361209	Cyb5a	64001	cytochrome b5 type A (microsomal)	1.14783	11.2491	6.41781	5.09e-07	1.45e-05	5.90007
		ILMN_1375568	pdia6	286906	protein disulfide isomerase family A, member 6	1.14741	9.14378	6.58043	3.28e-07	1.02e-05	6.33996
		ILMN_1369640	Pawr	64513	PRKC, apoptosis, WT1, regulator	1.14735	9.41417	5.2937	1.12e-05	0.000185991	2.8165
		ILMN_1370085	Ncam1	24586	neural cell adhesion molecule 1	1.14555	7.32398	7.58755	2.29e-08	1.1e-06	9.00672
		ILMN_2040414	Ilk	170922	integrin-linked kinase	1.14423	8.75022	5.82534	2.57e-06	5.52e-05	4.28156
		ILMN_2040221	RGD1565170	498523	similar to 60S ribosomal protein L23a	1.135	12.6646	6.77003	1.97e-07	6.73e-06	6.84992
		ILMN_1350404	Ypel5	298792	yippee-like 5 (Drosophila)	1.13026	10.6101	5.47677	6.74e-06	0.000120601	3.32158
		ILMN_1362866	SVIL	361256	supervillin	1.12941	8.41197	4.33581	0.000159552	0.00167217	0.192425
		ILMN_1355172	Nomo1	361578	nodal modulator 1	1.12289	10.9152	5.13366	1.75e-05	0.000270425	2.37507
		ILMN_1649884	Cmtm3	291813	CKLF-like MARVEL transmembrane domain containing 3	1.11973	9.43846	5.52999	5.81e-06	0.000106866	3.46835
		ILMN_1649787	Sap18	290284	Sin3-associated polypeptide 18	1.11926	8.98011	4.55944	8.61e-05	0.00101658	0.799127
		ILMN_1351201	Bmp4	25296	bone morphogenetic protein 4	1.11908	7.36786	5.88567	2.18e-06	4.87e-05	4.4473
		ILMN_1364809	Crip2	338401	cysteine-rich protein 2	1.11559	10.0773	4.66616	6.4e-05	0.000797286	1.09046
		ILMN_1365630	Eif4e3	297481	eukaryotic translation initiation factor 4E family member 3	1.11177	8.34484	6.4765	4.34e-07	1.27e-05	6.05908
		ILMN_1349342	Gars	297113	glycyl-tRNA synthetase	1.10633	9.62554	5.91138	2.03e-06	4.6e-05	4.51787
		ILMN_1375087	Loxl3	312478	lysyl oxidase-like 3	1.10489	8.32706	4.43911	0.00012002	0.00133278	0.471979
		ILMN_1366064	Bud31	89819	BUD31 homolog (S. cerevisiae)	1.09911	11.3576	6.9933	1.09e-07	4.05e-06	7.44605
		ILMN_1354721	Ctnnbip1	503000	catenin, beta-interacting protein 1	1.09782	7.97501	6.38505	5.56e-07	1.56e-05	5.81121
		ILMN_1351180	Eef1g	293725	eukaryotic translation elongation factor 1 gamma	1.09522	11.7378	6.00754	1.56e-06	3.71e-05	4.78153
		ILMN_1650253	Tln2	315776	talin 2	1.08698	7.84656	4.67203	6.3e-05	0.000787012	1.10649
		ILMN_1352727	B4galt7	364675	xylosylprotein beta 1,4-galactosyltransferase, polypeptide 7	1.08645	8.56313	5.87051	2.27e-06	5.05e-05	4.40565
		ILMN_1365924	Emc4	296049	ER membrane protein complex subunit 4	1.08561	9.10477	7.0582	9.15e-08	3.53e-06	7.61838
		ILMN_1351440	Rpn2	64701	ribophorin II	1.08494	11.1527	8.37684	3.1e-09	2.13e-07	11.0142
		ILMN_1355335	Pofut2	309686	protein O-fucosyltransferase 2	1.08322	9.49188	5.9217	1.97e-06	4.49e-05	4.54619
		ILMN_2039030	Kctd15	499129	potassium channel tetramerization domain containing 15	1.0818	9.79921	4.76335	4.89e-05	0.000643702	1.35652
		ILMN_1359425	Bola3	297388	bolA homolog 3 (E. coli)	1.06734	9.80831	5.82682	2.56e-06	5.52e-05	4.28563
		ILMN_1376450	Evl	79115	Enah/Vasp-like	1.0654	8.9984	6.63519	2.83e-07	9e-06	6.48758
		ILMN_1373876	Pmp22	24660	peripheral myelin protein 22	1.06518	12.2387	5.64485	4.23e-06	8.25e-05	3.78489
		ILMN_1366115	Cd151	64315	CD151 molecule (Raph blood group)	1.06275	10.0444	4.76143	4.92e-05	0.0006458	1.35126
		ILMN_1353274	Nedd8	25490	neural precursor cell expressed, developmentally down-regulated 8	1.05685	11.7198	4.65872	6.54e-05	0.000810758	1.07011
		ILMN_1353221	Alg5	295051	ALG5, dolichyl-phosphate beta-glucosyltransferase	1.05174	10.3582	6.42674	4.96e-07	1.42e-05	5.92429
		ILMN_1352091	Tmed10	84599	transmembrane emp24-like trafficking protein 10 (yeast)	1.05131	11.9154	7.04425	9.49e-08	3.63e-06	7.58138
		ILMN_1364290	Supt4h1	287608	suppressor of Ty 4 homolog 1 (S. cerevisiae)	1.04881	9.38684	7.16233	6.95e-08	2.81e-06	7.89397
		ILMN_1354484	Serp1	80881	stress-associated endoplasmic reticulum protein 1	1.04663	11.685	5.55421	5.44e-06	0.000101199	3.53511
		ILMN_1365628	Snx24	361328	sorting nexin 24	1.04339	7.86483	6.22553	8.58e-07	2.26e-05	5.37729
		ILMN_1362261	Nsdhl	309262	NAD(P) dependent steroid dehydrogenase-like	1.03907	8.27502	5.1605	1.62e-05	0.000255115	2.44907
		ILMN_1374604	Pts	29498	6-pyruvoyl-tetrahydropterin synthase	1.03895	8.56441	7.21541	6.04e-08	2.53e-06	8.03399
		ILMN_1361194	Rab30	308821	RAB30, member RAS oncogene family	1.03762	8.37238	6.40042	5.33e-07	1.51e-05	5.8529
		ILMN_1366416	Uchl1	29545	ubiquitin carboxyl-terminal esterase L1 (ubiquitin thiolesterase)	1.03722	7.45472	4.41551	0.000128095	0.0014061	0.408003
		ILMN_1349491	Srsf9	288701	serine/arginine-rich splicing factor 9	1.02967	8.44923	10.8839	9.28e-12	1.37e-09	16.8468
		ILMN_1369781	Pdcl3	316348	phosducin-like 3	1.02892	9.4206	6.39652	5.39e-07	1.52e-05	5.84233
		ILMN_1356397	Mark3	170577	MAP/microtubule affinity-regulating kinase 3	1.0273	8.85225	6.17985	9.72e-07	2.49e-05	5.25268
		ILMN_1368460	Fat1	83720	FAT atypical cadherin 1	1.02469	11.4411	4.27271	0.000189777	0.00192023	0.0223256
		ILMN_1365837	Cmip	292051	c-Maf-inducing protein	1.02395	8.1803	5.69818	3.65e-06	7.31e-05	3.93176
		ILMN_1364662	Zmynd19	311791	zinc finger, MYND-type containing 19	1.0237	7.99163	7.26588	5.29e-08	2.26e-06	8.16683
		ILMN_1353239	Eif4ebp1	116636	eukaryotic translation initiation factor 4E binding protein 1	1.01975	10.3744	5.77758	2.93e-06	6.12e-05	4.15025
		ILMN_1363078	Prrc1	291444	proline-rich coiled-coil 1	1.0157	8.3342	5.15139	1.66e-05	0.000260157	2.42396
		ILMN_1373896	Tmed2	65165	transmembrane emp24 domain trafficking protein 2	1.01044	12.8293	6.61266	3e-07	9.5e-06	6.42689
		ILMN_1350007	Dnajb11	360734	DnaJ (Hsp40) homolog, subfamily B, member 11	1.0069	9.15889	6.82439	1.7e-07	5.97e-06	6.99551
		ILMN_1369327	Aplp1	502317	amyloid beta (A4) precursor-like protein 1	1.00102	7.44492	5.11883	1.82e-05	0.000280893	2.3342
		ILMN_1349823	Slc35b4	296969	solute carrier family 35 (UDP-xylose/UDP-N-acetylglucosamine transporter), member B4	1.00065	8.28488	9.15256	4.71e-10	4.11e-08	12.9084
		ILMN_1370087	Smim11	100174909	small integral membrane protein 11	0.999716	9.7798	6.22446	8.6e-07	2.26e-05	5.37435
		ILMN_1369550	Bod1	287173	biorientation of chromosomes in cell division 1	0.998937	9.45894	5.33888	9.88e-06	0.000166961	2.94116
		ILMN_1357165	Gata2	25159	GATA binding protein 2	0.997208	7.54961	4.28438	0.000183793	0.00186826	0.0537257
		ILMN_1368272	Cct7	297406	chaperonin containing Tcp1, subunit 7 (eta)	0.996714	10.3742	6.72314	2.23e-07	7.48e-06	6.72412
		ILMN_2039286	Xylt2	64134	xylosyltransferase II	0.99586	8.11212	5.48612	6.56e-06	0.000118069	3.34736
		ILMN_1376840	Sh2d4a	306376	SH2 domain containing 4A	0.995136	7.97608	5.57296	5.16e-06	9.71e-05	3.58682
		ILMN_1358419	Tmem248	288616	transmembrane protein 248	0.992354	10.9178	4.61448	7.39e-05	0.000895	0.949266
		ILMN_1370324	Eif2b3	171145	eukaryotic translation initiation factor 2B, subunit 3	0.987846	8.01826	5.86121	2.33e-06	5.16e-05	4.38013
		ILMN_1351140	Lmf2	315218	lipase maturation factor 2	0.986639	8.75403	4.41402	0.000128623	0.00140984	0.403964
		ILMN_2039303	Pelo	294754	pelota homolog (Drosophila)	0.983434	9.34637	5.86246	2.32e-06	5.15e-05	4.38355
		ILMN_1370128	Nkain4	296469	Na+/K+ transporting ATPase interacting 4	0.981914	7.14883	5.04137	2.26e-05	0.000338027	2.12073
		ILMN_1365189	Lrig3	299830	leucine-rich repeats and immunoglobulin-like domains 3	0.981596	7.91197	5.77735	2.93e-06	6.12e-05	4.14962
		ILMN_1368688	Atg12	361321	autophagy related 12	0.980628	8.13258	6.49078	4.17e-07	1.23e-05	6.09772
		ILMN_1366329	Tor2a	362112	torsin family 2, member A	0.980447	8.64699	4.80611	4.34e-05	0.000581247	1.47379
		ILMN_1361231	Lepre1	114200	leucine proline-enriched proteoglycan (leprecan) 1	0.978862	9.61889	5.43122	7.64e-06	0.000134199	3.19594
		ILMN_1366851	Ifngr1	116465	interferon gamma receptor 1	0.975801	8.65746	4.30538	0.000173482	0.00178626	0.110326
		ILMN_1350546	Gmppb	363145	GDP-mannose pyrophosphorylase B	0.973732	7.5614	6.52383	3.82e-07	1.14e-05	6.18713
		ILMN_1349862	Bnip2	300811	BCL2/adenovirus E1B interacting protein 2	0.973149	10.7925	7.13303	7.51e-08	2.99e-06	7.81654
		ILMN_1366384	CBARA1	365567	calcium binding atopy-related autoantigen 1	0.972944	8.35526	5.03393	2.31e-05	0.000343213	2.10023
		ILMN_1354646	Tmem98	303356	transmembrane protein 98	0.972259	9.10599	4.76155	4.91e-05	0.0006458	1.3516
		ILMN_1368861	RGD1563750	498138	similar to deubiquitinating enzyme UBH1	0.970088	8.71635	6.25985	7.81e-07	2.08e-05	5.4708
		ILMN_1359177	Pdpk1	81745	3-phosphoinositide dependent protein kinase-1	0.968603	9.12588	5.45214	7.21e-06	0.000128168	3.25362
		ILMN_1370544	Tubb5	29214	tubulin, beta 5 class I	0.968121	9.22903	5.91451	2.01e-06	4.57e-05	4.52644
		ILMN_2039266	Gcsh	171133	glycine cleavage system protein H (aminomethyl carrier)	0.967773	9.84041	5.17554	1.56e-05	0.000246697	2.49056
		ILMN_1351337	Smyd2	289372	SET and MYND domain containing 2	0.966914	9.4916	5.49351	6.43e-06	0.000116111	3.36775
		ILMN_1359654	Polr2c	361365	polymerase (RNA) II (DNA directed) polypeptide C	0.966154	9.97596	4.68518	6.07e-05	0.000765329	1.14247
		ILMN_1355787	Eif2b1	64514	eukaryotic translation initiation factor 2B, subunit 1 alpha	0.964427	8.44979	5.72845	3.36e-06	6.82e-05	4.01509
		ILMN_1350828	Oaf	315594	OAF homolog (Drosophila)	0.963691	10.2743	5.56173	5.32e-06	9.95e-05	3.55586
		ILMN_1352633	Kif3b	296284	kinesin family member 3B	0.962873	8.00963	5.82167	2.6e-06	5.56e-05	4.27148
		ILMN_1354588	Trappc1	287427	trafficking protein particle complex 1	0.962811	9.95042	7.11742	7.82e-08	3.09e-06	7.77524
		ILMN_2039928	Brd7	361374	bromodomain containing 7	0.955037	8.13623	7.96302	8.77e-09	5.03e-07	9.97145
		ILMN_1366779	Uck2	304944	uridine-cytidine kinase 2	0.952399	8.09233	4.47276	0.000109371	0.00123463	0.563314
		ILMN_2039260	Ocel1	290628	occludin/ELL domain containing 1	0.948885	8.39875	5.1522	1.66e-05	0.000259966	2.42619
		ILMN_1350044	Ube2j2	298689	ubiquitin-conjugating enzyme E2, J2	0.948786	8.61149	5.8535	2.38e-06	5.25e-05	4.35894
		ILMN_1373089	Tcf25	292082	transcription factor 25 (basic helix-loop-helix)	0.948749	7.6145	5.5859	4.98e-06	9.45e-05	3.62248
		ILMN_1354030	TRIO	310192	triple functional domain (PTPRF interacting)	0.946383	8.51359	4.32999	0.000162129	0.00168939	0.176707
		ILMN_1352810	Arhgef19	362648	Rho guanine nucleotide exchange factor (GEF) 19	0.944071	7.21648	10.3289	3.13e-11	4.1e-09	15.6275
		ILMN_1367183	TMEM215	25573	transmembrane protein 215; similar to Ubiquitin-conjugating enzyme E2 I (Ubiquitin-protein ligase I) (Ubiquitin carrier protein I) (SUMO-1-protein ligase) (SUMO-1-conjugating enzyme) (Ubiquitin-conjugating enzyme UbcE2A); ubiquitin-conjugating enzyme E2I	0.942687	10.4319	5.60531	4.72e-06	9.04e-05	3.67597
		ILMN_1352934	MGC94199	362483	similar to RIKEN cDNA 2610301B20; EST AI428449	0.94113	9.09386	6.22619	8.56e-07	2.26e-05	5.37908
		ILMN_1350093	Sec22b	310710	SEC22 vesicle trafficking protein homolog B (S. cerevisiae)	0.93961	8.87335	7.60727	2.18e-08	1.06e-06	9.05781
		ILMN_1372442	Ipo4	290228	importin 4	0.935205	8.68481	4.87924	3.54e-05	0.000490527	1.67462
		ILMN_1363250	Mbtps1	89842	membrane-bound transcription factor peptidase, site 1	0.930261	8.84954	8.01342	7.72e-09	4.62e-07	10.0996
		ILMN_1355961	Cdca4	500727	cell division cycle associated 4	0.928044	7.81587	5.01062	2.46e-05	0.0003628	2.03603
		ILMN_1368793	Cdr2	308958	cerebellar degeneration-related 2	0.927248	7.83404	5.51041	6.14e-06	0.000111962	3.41436
		ILMN_1649889	Mtpn	79215	myotrophin	0.927081	8.03692	6.16279	1.02e-06	2.58e-05	5.20613
		ILMN_2040694	Cmas	312826	cytidine monophosphate N-acetylneuraminic acid synthetase	0.926698	8.61254	6.23428	8.38e-07	2.21e-05	5.40112
		ILMN_1350712	Usp47	308896	ubiquitin specific peptidase 47	0.926693	8.80136	5.94129	1.87e-06	4.29e-05	4.59991
		ILMN_1650214	LOC691984	691984	similar to Glypican-6 precursor	0.925848	7.40929	5.39663	8.41e-06	0.000145576	3.10051
		ILMN_1354916	Lztr1	360745	leucine-zipper-like transcription regulator 1	0.925828	8.33102	5.36485	9.19e-06	0.000157213	3.0128
		ILMN_1371595	RGD1563945	299305	similar to mKIAA0215 protein	0.917128	7.72237	4.28918	0.000181381	0.00184964	0.0666749
		ILMN_1356169	Nt5dc2	290558	5'-nucleotidase domain containing 2	0.916921	8.77265	4.36926	0.000145513	0.00155878	0.282807
		ILMN_1650931	LAMA4	309816	laminin, alpha 4	0.912974	7.98215	4.47483	0.000108748	0.00122978	0.568929
		ILMN_2038931	LOC678774	678774	similar to TBC1 domain family member 22A; TBC1 domain family, member 22a	0.911747	9.31123	5.19814	1.46e-05	0.000233794	2.55288
		ILMN_1352832	Slc39a13	295928	solute carrier family 39 (zinc transporter), member 13	0.910326	8.77162	4.6148	7.38e-05	0.000894784	0.950129
		ILMN_1358259	Lamp2	24944	lysosomal-associated membrane protein 2	0.907879	11.6885	5.27696	1.17e-05	0.000194001	2.77032
		ILMN_1353840	Mrrf	311903	mitochondrial ribosome recycling factor	0.90717	8.0895	5.91828	1.99e-06	4.53e-05	4.53681
		ILMN_1363742	Mrpl53	362388	mitochondrial ribosomal protein L53	0.906939	9.63407	6.17362	9.88e-07	2.52e-05	5.23569
		ILMN_1353713	Ipo9	304817	importin 9	0.906152	7.97172	5.25638	1.24e-05	0.000203655	2.71354
		ILMN_1360762	LOC362306	362306	hypothetical LOC362306; ADP-ribosylation factor 1	0.903119	9.39069	9.36568	2.84e-10	2.68e-08	13.4147
		ILMN_1356611	Zswim3	311630	zinc finger, SWIM-type containing 3	0.897772	7.891	6.92614	1.3e-07	4.7e-06	7.26725
		ILMN_1351710	Fam3c	312159	family with sequence similarity 3, member C	0.895331	8.31433	6.37834	5.66e-07	1.59e-05	5.79297
		ILMN_1357680	Enoph1	305177	enolase-phosphatase 1	0.893421	8.31108	7.2928	4.93e-08	2.13e-06	8.23756
		ILMN_1349974	Ltv1	361452	LTV1 homolog (S. cerevisiae)	0.892085	8.60014	7.35019	4.25e-08	1.86e-06	8.38811
		ILMN_1362217	Ppp2r2a	117104	protein phosphatase 2, regulatory subunit B, alpha	0.891429	9.40953	4.78063	4.66e-05	0.000617806	1.40389
		ILMN_1373698	Med8	362575	mediator complex subunit 8	0.890839	7.98775	6.70323	2.36e-07	7.81e-06	6.67064
		ILMN_1369001	nxn	360577	nucleoredoxin	0.890314	8.43676	4.43213	0.000122354	0.00135263	0.453052
		ILMN_1355827	Akip1	361624	A kinase (PRKA) interacting protein 1	0.889626	9.93027	5.90191	2.08e-06	4.69e-05	4.49186
		ILMN_1369372	Wipi1	303630	WD repeat domain, phosphoinositide interacting 1	0.888994	9.63528	4.89267	3.41e-05	0.000476708	1.71152
		ILMN_1370142	Arfgap1	246310	ADP-ribosylation factor GTPase activating protein 1	0.887952	8.59804	6.66961	2.58e-07	8.38e-06	6.58023
		ILMN_1360478	R3hdm1	304763	R3H domain containing 1	0.887498	7.47934	7.35699	4.17e-08	1.84e-06	8.40594
		ILMN_1372628	Papss1	295443	3'-phosphoadenosine 5'-phosphosulfate synthase 1	0.88552	8.30504	7.96918	8.63e-09	4.97e-07	9.98715
		ILMN_1363911	Gltpd1	313771	glycolipid transfer protein domain containing 1	0.884615	7.89992	5.43353	7.6e-06	0.000133464	3.20231
		ILMN_1366092	Itgav	296456	integrin alpha V	0.884185	9.21349	4.48292	0.000106344	0.00120975	0.590917
		ILMN_1370974	Dnajb6	362293	DnaJ (Hsp40) homolog, subfamily B, member 6	0.882312	9.54922	4.41054	0.000129862	0.00141817	0.394542
		ILMN_1369684	Ric8a	293614	resistance to inhibitors of cholinesterase 8 homolog A (C. elegans)	0.881387	8.93024	8.7137	1.36e-09	1.02e-07	11.8466
		ILMN_1369387	Parp3	300985	poly (ADP-ribose) polymerase family, member 3	0.872374	8.29097	4.81902	4.19e-05	0.000563933	1.50923
		ILMN_1361799	Ptrhd1	298861	peptidyl-tRNA hydrolase domain containing 1	0.870123	8.40968	7.32006	4.59e-08	2e-06	8.30912
		ILMN_1366589	Mtx2	288150	metaxin 2	0.869853	9.40189	6.07055	1.31e-06	3.18e-05	4.95403
		ILMN_1362463	Tusc3	290783	tumor suppressor candidate 3	0.866482	10.4667	5.44496	7.36e-06	0.00013002	3.23382
		ILMN_1353820	Actr3	81732	ARP3 actin-related protein 3 homolog (yeast)	0.865138	11.2418	5.17007	1.58e-05	0.00024986	2.47546
		ILMN_1350387	Unc5c	362049	unc-5 homolog C (C. elegans)	0.864824	7.0085	7.44833	3.29e-08	1.5e-06	8.64467
		ILMN_1375009	Kat5	192218	K(lysine) acetyltransferase 5	0.862694	8.47247	6.68165	2.5e-07	8.16e-06	6.61262
		ILMN_1352038	Nuak2	289419	NUAK family, SNF1-like kinase, 2	0.862624	8.33541	4.35255	0.000152368	0.00161679	0.237627
		ILMN_1370696	Maged2	113947	melanoma antigen, family D, 2	0.860983	7.98767	5.96741	1.74e-06	4.03e-05	4.67156
		ILMN_1354855	GAS2L1	360973	growth arrest-specific 2 like 1	0.859352	8.31455	4.84642	3.88e-05	0.000528929	1.58447
		ILMN_1359738	Ralb	116546	v-ral simian leukemia viral oncogene homolog B	0.856991	8.25658	5.12475	1.79e-05	0.000276537	2.3505
		ILMN_2040250	Actr1a	294010	ARP1 actin-related protein 1 homolog A, centractin alpha (yeast)	0.856606	8.71399	5.29954	1.1e-05	0.000183635	2.83263
		ILMN_1361975	Map2k1	170851	mitogen activated protein kinase kinase 1	0.855491	10.6308	4.6091	7.5e-05	0.000905584	0.934562
		ILMN_1364293	Dync1li2	81655	dynein, cytoplasmic 1 light intermediate chain 2	0.853693	11.3376	4.75612	4.99e-05	0.000654043	1.33671
		ILMN_2040519	Rbx1	300084	ring-box 1, E3 ubiquitin protein ligase	0.848626	10.9071	5.73104	3.33e-06	6.78e-05	4.02221
		ILMN_1364558	Tle3	84424	transducin-like enhancer of split 3 (E(sp1) homolog, Drosophila)	0.845855	8.12232	4.46161	0.00011279	0.00126648	0.53305
		ILMN_1365801	Morf4l2	317413	mortality factor 4 like 2	0.845819	11.6719	4.75047	5.07e-05	0.000661697	1.32124
		ILMN_1351367	Rnf7	300948	ring finger protein 7	0.8457	8.86606	6.82242	1.71e-07	5.99e-06	6.99024
		ILMN_2039706	Bzw1	363232	basic leucine zipper and W2 domains 1	0.843563	10.3897	4.35518	0.000151266	0.00160867	0.244751
		ILMN_1375168	Mdfic	362325	MyoD family inhibitor domain containing	0.842316	7.9484	5.58669	4.97e-06	9.44e-05	3.62466
		ILMN_1365749	Fam222b	497960	family with sequence similarity 222, member B	0.841145	7.53508	6.20931	8.97e-07	2.34e-05	5.33306
		ILMN_2040432	Ngfrap1	117089	nerve growth factor receptor (TNFRSF16) associated protein 1	0.841079	8.62184	6.46039	4.53e-07	1.32e-05	6.01546
		ILMN_1367585	RGD1307315	362793	LOC362793	0.841038	8.31376	4.57838	8.17e-05	0.000973683	0.850762
		ILMN_1357572	Sub1	192269	SUB1 homolog (S. cerevisiae)	0.837826	8.56672	6.59575	3.14e-07	9.84e-06	6.3813
		ILMN_1360453	Vamp8	83730	vesicle-associated membrane protein 8	0.837576	9.70492	5.88867	2.16e-06	4.84e-05	4.45553
		ILMN_1349290	Mapk1	116590	mitogen activated protein kinase 1	0.836676	8.33532	5.23058	1.33e-05	0.000216746	2.64236
		ILMN_1356102	Tanc1	311055	tetratricopeptide repeat, ankyrin repeat and coiled-coil containing 1	0.83443	7.2388	7.5081	2.82e-08	1.3e-06	8.8004
		ILMN_1366124	Ube3c	362294	ubiquitin protein ligase E3C	0.834275	8.85922	8.34243	3.38e-09	2.27e-07	10.9283
		ILMN_1359427	Ep400	304569	E1A binding protein p400	0.833511	7.79524	4.64472	6.8e-05	0.000833114	1.03183
		ILMN_1360488	Ndufa6	315167	NADH dehydrogenase (ubiquinone) 1 alpha subcomplex, 6 (B14)	0.832575	11.9778	5.83527	2.5e-06	5.44e-05	4.30886
		ILMN_1353974	P4ha2	360526	prolyl 4-hydroxylase, alpha polypeptide II	0.832267	7.6173	4.67859	6.19e-05	0.000776269	1.12445
		ILMN_1358713	Usf1	83586	upstream transcription factor 1	0.832163	8.42322	5.90491	2.06e-06	4.67e-05	4.50011
		ILMN_1349516	St3gal2	64442	ST3 beta-galactoside alpha-2,3-sialyltransferase 2	0.829428	9.88757	4.45488	0.000114908	0.00128951	0.514761
		ILMN_1349324	Sccpdh	305021	saccharopine dehydrogenase (putative)	0.829156	8.67341	5.25683	1.24e-05	0.000203573	2.71479
		ILMN_1366313	Ercc8	310071	excision repair cross-complementing rodent repair deficiency, complementation group 8	0.82692	7.43346	6.03114	1.46e-06	3.52e-05	4.84617
		ILMN_1351843	Thap11	307806	THAP domain containing 11	0.824105	8.2449	4.68268	6.12e-05	0.000769144	1.13561
		ILMN_1373805	Papd7	306672	PAP associated domain containing 7	0.822758	8.99244	5.81382	2.65e-06	5.63e-05	4.2499
		ILMN_1355596	Fam57a	100360533	family with sequence similarity 57, member A	0.820227	7.72493	4.52162	9.56e-05	0.00110948	0.696159
		ILMN_1372814	Ier5l	499772	immediate early response 5-like	0.814568	8.0492	4.85175	3.83e-05	0.000523397	1.5991
		ILMN_1361107	Evc2	289711	Ellis van Creveld syndrome 2	0.814361	7.76377	4.81156	4.28e-05	0.000573311	1.48876
		ILMN_1374685	Trim27	291171	tripartite motif-containing 27	0.813569	8.66289	7.86799	1.12e-08	6.18e-07	9.72894
		ILMN_1373382	Mrps14	289143	mitochondrial ribosomal protein S14	0.812254	8.87928	5.63126	4.39e-06	8.51e-05	3.74746
		ILMN_2040341	Fech	361338	ferrochelatase	0.811106	8.00987	5.35256	9.51e-06	0.000161452	2.9789
		ILMN_1363106	Ndel1	170845	nudE nuclear distribution gene E homolog (A. nidulans)-like 1	0.810808	10.5294	5.08905	1.98e-05	0.000301015	2.25209
		ILMN_1364313	Plod3	288583	procollagen-lysine, 2-oxoglutarate 5-dioxygenase 3	0.808464	10.0819	5.01248	2.45e-05	0.00036121	2.04115
		ILMN_1355760	Pgm2	289632	phosphoglucomutase 2	0.805044	8.52791	4.58412	8.04e-05	0.00096012	0.866424
		ILMN_1368304	Nipsnap3b	313211	nipsnap homolog 3B (C. elegans)	0.804155	9.78581	5.42557	7.77e-06	0.000135944	3.18035
		ILMN_1352533	Cdk13	306998	cyclin-dependent kinase 13	0.802652	7.86709	6.84341	1.62e-07	5.76e-06	7.0464
		ILMN_2040487	Gtf2ird1	246770	GTF2I repeat domain containing 1	0.802534	7.88412	6.11868	1.15e-06	2.84e-05	5.08563
		ILMN_1376943	Hbs1l	293408	Hbs1-like (S. cerevisiae)	0.801013	9.94273	5.66255	4.03e-06	7.93e-05	3.83366
		ILMN_1367742	Ptprg	171357	protein tyrosine phosphatase, receptor type, G	0.796393	7.84346	4.48526	0.000105659	0.00120555	0.597269
		ILMN_1363744	Pcgf3	305624	polycomb group ring finger 3	0.795795	7.97947	6.7175	2.27e-07	7.56e-06	6.70898
		ILMN_1357931	PBX3	311876	pre-B-cell leukemia homeobox 3	0.795146	9.6197	4.3419	0.000156898	0.00165111	0.208877
		ILMN_1366923	Acot7	26759	acyl-CoA thioesterase 7	0.794718	7.70412	5.13558	1.74e-05	0.0002692	2.38037
		ILMN_1374713	Gnb2l1	83427	guanine nucleotide binding protein (G protein), beta polypeptide 2 like 1	0.794549	13.1604	4.37543	0.00014306	0.00153853	0.299499
		ILMN_1355261	Nop56	362214	NOP56 ribonucleoprotein	0.791917	7.96991	4.44149	0.000119234	0.00132637	0.478437
		ILMN_1374635	Ydjc	287938	YdjC homolog (bacterial)	0.790452	7.84586	5.03761	2.28e-05	0.000340247	2.11037
		ILMN_1368377	Pno1	289809	partner of NOB1 homolog (S. cerevisiae)	0.790127	10.0562	4.95972	2.83e-05	0.000406954	1.89592
		ILMN_1358745	Cbx1	360609	chromobox homolog 1	0.790065	7.50301	5.64319	4.25e-06	8.28e-05	3.78033
		ILMN_1351670	Thtpa	305889	thiamine triphosphatase	0.790043	8.90384	5.5093	6.16e-06	0.0001122	3.4113
		ILMN_1369032	Snta1	362242	syntrophin, alpha 1	0.784331	8.18112	4.66594	6.41e-05	0.000797286	1.08984
		ILMN_1368658	Mical1	294520	microtubule associated monooxygenase, calponin and LIM domain containing 1	0.784308	8.06443	5.16182	1.62e-05	0.000254514	2.45271
		ILMN_1375110	Tmbim1	316516	transmembrane BAX inhibitor motif containing 1	0.784056	8.56962	4.68662	6.05e-05	0.000762776	1.14641
		ILMN_1350057	Smap2	298500	small ArfGAP2	0.783511	9.88458	5.18049	1.53e-05	0.000243532	2.5042
		ILMN_1374976	Rab31	246324	RAB31, member RAS oncogene family	0.783201	7.40735	4.62064	7.26e-05	0.000883231	0.966067
		ILMN_1362020	LOC499221	499221	PREDICTED: Rattus norvegicus similar to Sorting nexin 12 (LOC499221), mRNA.	0.783148	9.40835	6.42317	5.01e-07	1.44e-05	5.91461
		ILMN_1373228	Msto1	295237	misato homolog 1 (Drosophila)	0.782279	7.40823	5.24091	1.3e-05	0.000211511	2.67086
		ILMN_1364132	Scamp2	65168	secretory carrier membrane protein 2	0.782271	9.43114	5.63956	4.29e-06	8.35e-05	3.77033
		ILMN_1361101	Gtpbp2	363195	GTP binding protein 2	0.782228	7.47526	5.02978	2.33e-05	0.000346389	2.08879
		ILMN_1351816	Dennd5a	308942	DENN/MADD domain containing 5A	0.778757	9.53509	9.73029	1.22e-10	1.3e-08	14.2669
		ILMN_1355511	Med28	305391	mediator complex subunit 28	0.778651	9.21519	7.40312	3.7e-08	1.66e-06	8.52664
		ILMN_1362859	Mrpl22	287302	mitochondrial ribosomal protein L22	0.777817	10.2038	6.12906	1.12e-06	2.79e-05	5.11398
		ILMN_1362616	Tmem132a	338474	transmembrane protein 132A	0.777319	7.84139	4.57973	8.14e-05	0.000970659	0.854441
		ILMN_1372113	Alpl	25586	alkaline phosphatase, liver/bone/kidney	0.776761	7.62776	5.99621	1.61e-06	3.81e-05	4.75047
		ILMN_2038984	Adamtsl4	310670	ADAMTS-like 4	0.77554	7.28391	4.7425	5.18e-05	0.000673778	1.29938
		ILMN_1374766	Eif3c	293484	eukaryotic translation initiation factor 3, subunit C	0.774019	10.8394	6.96229	1.18e-07	4.36e-06	7.36356
		ILMN_1349732	Tmem128	360952	transmembrane protein 128	0.773845	9.90277	4.72106	5.5e-05	0.000706814	1.24066
		ILMN_1373913	Ywhaz	25578	tyrosine 3-monooxygenase/tryptophan 5-monooxygenase activation protein, zeta polypeptide	0.772697	12.4951	4.63203	7.04e-05	0.000859239	0.997169
		ILMN_1360001	Vkorc1l1	399684	vitamin K epoxide reductase complex, subunit 1-like 1	0.770187	8.94871	5.13993	1.72e-05	0.000266745	2.39236
		ILMN_1361685	Dnajc11	362666	DnaJ (Hsp40) homolog, subfamily C, member 11	0.769125	7.86983	5.64231	4.26e-06	8.29e-05	3.77791
		ILMN_1357717	Sar1b	287276	SAR1 homolog B (S. cerevisiae)	0.769096	9.38367	4.5193	9.62e-05	0.00111525	0.689852
		ILMN_1373327	Cep63	300963	centrosomal protein 63	0.767605	8.2974	5.10988	1.87e-05	0.000287035	2.30951
		ILMN_1373588	LOC499427	499427	PREDICTED: Rattus norvegicus similar to hypothetical protein D10Ertd641e (LOC499427), mRNA.	0.765214	8.70671	6.53566	3.7e-07	1.12e-05	6.21909
		ILMN_2039130	Rab10	50993	RAB10, member RAS oncogene family	0.762137	8.60497	4.80295	4.38e-05	0.000584724	1.46514
		ILMN_1350131	Zfp57	361783	zinc finger protein 57	0.76161	7.79997	5.83579	2.5e-06	5.44e-05	4.31028
		ILMN_1376612	Tsku	308843	tsukushi, small leucine rich proteoglycan	0.75968	7.20895	5.09148	1.96e-05	0.000299222	2.2588
		ILMN_1352015	Tsen15	289083	tRNA splicing endonuclease 15 homolog (S. cerevisiae)	0.759216	9.70751	6.20395	9.1e-07	2.37e-05	5.31843
		ILMN_1360326	Foxp4	363185	forkhead box P4	0.758359	7.26542	5.98347	1.66e-06	3.91e-05	4.71559
		ILMN_1363904	Gabarapl2	64670	GABA(A) receptor-associated protein like 2	0.756645	8.85876	5.38111	8.78e-06	0.000151027	3.05769
		ILMN_1367435	Lzts2	365468	leucine zipper, putative tumor suppressor 2	0.756316	8.45162	4.3699	0.000145256	0.0015569	0.28454
		ILMN_1364613	Rhoj	299145	ras homolog family member J	0.755888	8.94701	4.57304	8.29e-05	0.000986321	0.836219
		ILMN_1368106	Fam58b	303321	family with sequence similarity 58, member B	0.755675	8.71891	5.39052	8.56e-06	0.000147666	3.08365
		ILMN_1374544	Nars	291556	asparaginyl-tRNA synthetase	0.755146	10.8503	4.71418	5.6e-05	0.000718328	1.22184
		ILMN_1361551	Ehmt1	362078	euchromatic histone-lysine N-methyltransferase 1	0.753535	8.52363	4.80402	4.37e-05	0.000583805	1.46807
		ILMN_1351117	Ctsl1	25697	cathepsin L1	0.751407	13.4586	5.86786	2.29e-06	5.08e-05	4.39837
		ILMN_1365596	Cdc16	290875	cell division cycle 16	0.749628	8.74661	4.76688	4.84e-05	0.000638788	1.3662
		ILMN_1364310	RGD1308049	293690	similar to RIKEN cDNA 2410004C24	0.746966	7.43614	10.0942	5.3e-11	6.45e-09	15.0996
		ILMN_1364350	Dedd	83631	death effector domain-containing	0.745555	7.48826	5.24395	1.29e-05	0.000209913	2.67924
		ILMN_1374749	Emg1	312706	EMG1 N1-specific pseudouridine methyltransferase	0.744394	8.20059	4.44641	0.000117627	0.00131265	0.491776
		ILMN_2039465	Ndufv3	64539	NADH dehydrogenase (ubiquinone) flavoprotein 3	0.7414	7.71076	4.44796	0.000117122	0.00130978	0.496001
		ILMN_1362935	Gpr180	306165	G protein-coupled receptor 180	0.741397	9.51267	4.93536	3.03e-05	0.000429573	1.8289
		ILMN_1372238	Dynlrb1	170714	dynein light chain roadblock-type 1	0.741052	11.3307	4.93654	3.02e-05	0.000429113	1.83214
		ILMN_2040046	Psmb10	291983	proteasome (prosome, macropain) subunit, beta type 10	0.740449	8.4025	4.85373	3.8e-05	0.000521271	1.60454
		ILMN_1371494	Amacr	25284	alpha-methylacyl-CoA racemase	0.73721	9.05596	4.64952	6.71e-05	0.000825278	1.04495
		ILMN_1373509	Sec61b	298068	Sec61 beta subunit	0.735542	11.0096	7.63652	2.02e-08	9.92e-07	9.13352
		ILMN_1350248	Ryk	140585	receptor-like tyrosine kinase	0.735323	8.36491	5.69564	3.68e-06	7.34e-05	3.92477
		ILMN_1363845	Mfsd1	361957	major facilitator superfamily domain containing 1	0.734313	8.21146	5.6522	4.14e-06	8.1e-05	3.80516
		ILMN_2038940	Snx6	362738	sorting nexin 6	0.732629	8.85932	4.48645	0.000105312	0.00120303	0.600503
		ILMN_1351243	Riok1	291061	RIO kinase 1	0.732365	7.5543	5.27406	1.18e-05	0.000195235	2.76231
		ILMN_1352444	Tsnax	64028	translin-associated factor X	0.732235	8.95859	6.14461	1.07e-06	2.69e-05	5.15648
		ILMN_2040179	FSD1	301506	fibronectin type III and SPRY domain containing 1	0.732211	7.22275	6.07071	1.31e-06	3.18e-05	4.95447
		ILMN_1354256	Tm2d2	290833	TM2 domain containing 2	0.731568	10.6404	4.53015	9.33e-05	0.00109023	0.719378
		ILMN_1350631	Tmem206	305070	transmembrane protein 206	0.731097	7.85346	5.85363	2.38e-06	5.25e-05	4.35929
		ILMN_1376950	Rnf41	362814	ring finger protein 41	0.730083	7.38577	5.90722	2.05e-06	4.65e-05	4.50643
		ILMN_1367501	Osgin2	313085	oxidative stress induced growth inhibitor family member 2	0.728788	7.43134	5.41266	8.05e-06	0.000140388	3.14473
		ILMN_1368798	Tmem220	287405	transmembrane protein 220	0.728312	7.52038	6.35207	6.08e-07	1.68e-05	5.72164
		ILMN_1359895	Ppp4c	171366	protein phosphatase 4, catalytic subunit	0.727185	7.45505	5.65992	4.06e-06	7.98e-05	3.8264
		ILMN_1367641	Git2	304546	G protein-coupled receptor kinase interacting ArfGAP 2	0.726446	8.40529	5.50326	6.26e-06	0.000113879	3.39462
		ILMN_1350394	Sel1l	314352	sel-1 suppressor of lin-12-like (C. elegans)	0.726064	7.8808	5.97406	1.71e-06	3.99e-05	4.68979
		ILMN_1376315	Fbxo8	306436	F-box protein 8	0.72605	8.4065	5.75205	3.15e-06	6.44e-05	4.08003
		ILMN_1361113	Hspe1	25462	heat shock protein 1 (chaperonin 10)	0.724852	9.31833	5.26605	1.21e-05	0.00019894	2.74021
		ILMN_1371241	Ciao1	29231	cytosolic iron-sulfur protein assembly 1	0.723697	8.33362	8.01154	7.75e-09	4.62e-07	10.0948
		ILMN_1352320	Msrb2	361286	methionine sulfoxide reductase B2	0.721085	7.96888	4.76303	4.89e-05	0.00064382	1.35565
		ILMN_1370334	Kctd6	305792	potassium channel tetramerization domain containing 6	0.718803	7.98606	7.09573	8.28e-08	3.25e-06	7.71784
		ILMN_1376784	Phf7	364510	PHD finger protein 7	0.71735	7.48626	4.48723	0.000105084	0.00120114	0.60264
		ILMN_1376743	Sphk2	308589	sphingosine kinase 2	0.71664	8.28456	4.65508	6.6e-05	0.000815769	1.06014
		ILMN_1358039	Setd4	245975	SET domain containing 4	0.715523	8.47407	4.76881	4.82e-05	0.000636199	1.3715
[truncated: 1,052 more rows]

[truncated: 11 more sheets: SD10, SD11, SD12, SD13, SD14, SD15, SD16, SD17, SD18, SD19, SD20]
